# Supplementary material for: Surveying and mapping cereals and legumes wild relatives in Mount Hermon (Bekaa, Lebanon)
Source: Ecol Evol. 2024 Mar 11;14(3):e10943. doi: 10.1002/ece3.10943 (PMC10926055; doi:10.1002/ece3.10943)
Supplement: Supplementary file 1 — Appendix S1. [file ECE3-14-e10943-s003.xlsx]

## Sheet: Surveyed sites
Annexe 1: Raw data for surveyed sites description and their disturbances
Area_id	Site_id	Country	Monitoring area	lat_dd	lon_dd	Altitude	Surveydate	Landcov_nr	Habitat	Landuse	Microenvironment	Slope	Slope_length (m)	Aspect	Rocks	Erosion_type	Erosion_extent	Land_tenur	Protected	Protection	Disturbance1	Disturbance2	Grazing	Irrigation	Terraced	Water_practices	Soil preparation	Weeding	Fertilizer	New_species	Overuse	Urbanisation	Drought	Farming activities	Cutting	Quarries	Fire	Land reclamation
H01C23	H01	LBN	Al Fakiaa	33.4534	35.8132	1135	2021-05-04	Transitional woodland	Woodland	Grazed area	Hillside	31-60 %	201-500	E	34-66%	Water erosion	7	Open communal land	TRUE	Military area	Grazing	Cut & carry	5	0	FALSE		No	No weeding	no	0	0	0	0	0	3	0	0	0
H01C31	H01	LBN	Sham El Hafour	33.4306	35.8026	1278	2021-05-06	Transitional woodland	Natural grassland	Grazed area	Hillside	31-60 %	51-200	S	34-66%	Water erosion	5	Private ownership	FALSE		Grazing		3	0	FALSE		No	No weeding	no	0	0	0	0	0	0	0	0	0
H01C32	H01	LBN	Wadi El Raheb	33.4406	35.8147	1219	2021-05-06	Transitional woodland	Grassland-dwarf shrub	Heterogeneous	Hillside	31-60 %	51-200	NE	34-66%	Water erosion	5	Open communal land	FALSE		Grazing		7	0	FALSE		No	No weeding	no	0	0	0	0	0	0	0	0	0
H01C38	H01	LBN	Ain Ata-Wadi Ain El Sayegh	33.419	35.8021	1373	2021-05-25	Transitional woodland	Grassland-dwarf shrub	Grazed area	Hillside	31-60 %	51-200	SE	11-33%	Water erosion	5	Individually ownership	FALSE		Grazing	Fire	3	0	FALSE		No	No weeding	no	0	0	0	0	0	0	0	3	0
H01C37	H01	LBN	Ain Ata-Jabal El Khan	33.4181	35.7808	1404	2021-05-25	Agricultural+natural vegetation	Woodland	Heterogeneous	Plains/steep	0-2 %	<50	E	34-66%	Water erosion	3	Individually ownership	TRUE	Military area	Grazing	Cultivation	5	3	FALSE	Irrigation	Surface tillering	Chemical+Manual	Chemical+organic	Cherries+apple+olive+vineyard	0	0	3	0	0	0	0	0
H01C18	H01	LBN	Rashaya El Wadi-Wadi Samouk	33.4727	35.8661	1409	2021-05-26	Transitional woodland	Natural grassland	grazed area	Hillside	31-60 %	201-500	NE	34-66%	Water erosion	5	Open communal land			Grazing	Cultivation	3	0	FALSE		No	NO weeding	No	0	0	0	0	0	0	0	0	0
H01C19	H01	LBN	Rouwayset el Rafiaa-Sammouk	33.4623	35.8852	1554	2021-05-26	Natural grassland+dwarf shrub	Grassland-dwarf shrub	grazed area	Hillside	31-60 %	201-200	NE	>67%	Water erosion	5	Open communal land			Grazing		5	0	FALSE		No	No weeding	no	0	0	0	0	0	0	0	0	0
H01C25	H01	LBN	Jourit L Nkar - Al Chok	33.4486	35.8457	1637	2021-05-26	Transitional woodland	Woodland	grazed area	Hillside	31-60 %	51-200	E	34-66%	Water erosion	7	Open communal land	FALSE		Grazing		5	0	FALSE		No	No weeding	no	0	0	0	0	0	0	0	0	0
H01C17	H01	LBN	Al Yebse- Wadi El Botem	33.4724	35.8469	1317	2021-05-26	Natural grassland+dwarf shrub	Natural grassland	Grazed area	Hillside	31-60 %	51-200	SW	34-66%	Water erosion	5	Individually ownership	FALSE		Grazing		3	0	FALSE		No	No weeding	no	0	0	0	0	0	0	0	0	0
H01C24	H01	LBN	Hima El Kadirin	33.4471	35.8221	1279	2021-05-27	Transitional woodland	Woodland	Grazed area	Hillside	16-30%	51-200	N	11-33%	0	0	Open communal land	FALSE		Grazing		3	0	FALSE		No	No weeding	no	0	0	0	0	0	0	0	0	0
H01C16	H01	LBN	Arid El dalia	33.469	35.8216	1120	2021-06-01	Transitional woodland	Woodland	Grazed area	Hillside	31-60%	51-200	S	34-66%	Water erosion	5	Open communal land	FALSE		Grazing	Hunting	7	0	FASLE		no	No weeding	no	0	0	0	0	0	0	0	0	0
H01C43	H01	LBN	Chebaa-ouyoun Jenaa	33.3909	35.7914	1575	2021-06-01	Natural grassland+dwarf shrub	Grassland-dwarf shrub	Grazed area	valley bottom	31-60%	51-200	SE	34-66%	Water erosion	5	Private ownership	TRUE	Military area	Grazing		5	0	FALSE		no	No weeding	no	0	0	0	0	0	0	0	0	0
H01C30	H01	LBN	Ain Ata- al Berke	33.4324	35.7829	1409	2021-06-01	Agricultural+natural vegetation	Woodland	Heterogeneous	Hillside	31-60%	51-200	E	34-66%	Water erosion	3	Private ownership	TRUE		Cultivation		0	5	FASLE	Irrigation	no	No weeding	no	pine+almond+walnut		5	0	0	0	0	0	0
H01C33	H01	LBN	Fahet Jernaya- Beb El Hawa	33.4253	35.8395	2254	2021-06-02	Natural grassland+dwarf shrub	Grassland-dwarf shrub	Grazed area	Hillside	31-60%	51-200	E	34-66%	Water erosion+ goat caused	5	Open communal land	TRUE	Military area	Grazing		3	0	FASLE	0	No	No weeding	no	0	0	0	0	0	0	0	0	0
H01C12	H01	LBN	Ain Ata- Marj el Tout	33.4886	35.8828	1335	2021-06-03	Agricultural+natural vegetation	Grassland-dwarf shrub	Grazed area	Hillside	16-30%	51-200	E	34-66%	0	0	Open communal land	TRUE	Military area	Grazing		3	0	FALSE		No	No weeding	no	0	0	0	0	0	0	0	0	0
H01C15	H01	LBN	Tanoura- Al Jouk	33.4665	35.8022	1104	2021-06-03	Agricultural+natural vegetation	Woodland	Heterogeneous	Hillside	16-30%	51-200	SW	>67%	Water erosion	5	Open communal land	FALSE		Grazing		3	5						Triticum+vine yards+lentil+apple	0	0	0	0	0	0	0	0
H01C5	H01	LBN	Sahel Ayha-Wadi L Byara	33.5079	35.8668	1173	2021-06-03	Agricultural+natural vegetation	Grassland-dwarf shrub	Heterogeneous	Hillside	16-30%	51-200	SE	34-66%	Water erosion	5	Individually ownership	FALSE		Grazing	Cultivation	5	5	TRUE	Irrigation	Surface tillering+deep plowing			Potato+Wheat	0	0	0	0	0	0	0	0

## Sheet:  Plots
Annex 2: Raw data of plots surveys
Plot_id	Country	Area_id	Date_est	Transect	Quadrate	Plot_type	Permanent	Direction	Plot_size (m2)	lat_dd	lon_dd	Microenvironment	Altitude	Slope %	Aspect	Slope_direction	Rocks %
H01C23T1Q1	LBN	Al Fakiaa	2021-05-04	1	1	Veg	FALSE	SW	1	33.4534	35.8132	Hillside	1135	0.08	SW	SW	0.1
H01C23T1Q2	LBN	Al Fakiaa	2021-05-04	1	2	Veg	FALSE	SW	1	33.4532	35.8131	Hillside	1146	0.3	SW	SW	1
H01C23T1Q3	LBN	Al Fakiaa	2021-05-04	1	3	Veg	FALSE	SW	1	33.4531	35.813	Hillside	1174	0.4	SW	SW	0.25
H01C23T1Q4	LBN	Al Fakiaa	2021-05-04	1	4	Veg	FALSE	SW	1	33.4528	35.8128	Hillside	1153	0.15	SW	SW	0.6
H01C23T1Q5	LBN	Al Fakiaa	2021-05-04	1	5	Veg	FALSE	SW	1	33.4527	35.8126	Hillside	1178	0.1	SW	SW	0.4
H01C23T2Q1	LBN	Al Fakiaa	2021-05-04	2	1	Veg	FALSE	SE	1	33.4586	35.8119	Hillside	1179	0.16	SE	SE	0.5
H01C23T2Q2	LBN	Al Fakiaa	2021-05-04	2	2	Veg	FALSE	SE	1	33.4517	35.812	Hillside	1179	0.16	SE	SE	0.4
H01C23T2Q3	LBN	Al Fakiaa	2021-05-04	2	3	Veg	FALSE	SE	1	33.4516	35.8122	Hillside	1173	0.1	SE	SE	0.4
H01C23T2Q4	LBN	Al Fakiaa	2021-05-04	2	4	Veg	FALSE	SE	1	33.4514	35.8124	Hillside	1152	0.15	SE	SE	0.2
H01C23T2Q5	LBN	Al Fakiaa	2021-05-04	2	5	Veg	FALSE	SE	1	33.4513	35.8126	Hillside	1148	0	SE	SE	0.2
H01C31T1Q1	LBN	Sham El Hafour	2021-05-06	1	1	Veg	FALSE	E	1	33.4306	35.8026	Hillside	1278	0.25	E	E	0.55
H01C31T1Q2	LBN	Sham El Hafour	2021-05-06	1	2	Veg	FALSE	E	1	33.4305	35.803	Hillside	1277	0.05	E	E	0.05
H01C31T1Q3	LBN	Sham El Hafour	2021-05-06	1	3	Veg	FALSE	E	1	33.4304	35.8032	Hillside	1278	0.05	E	E	0.1
H01C31T1Q4	LBN	Sham El Hafour	2021-05-06	1	4	Veg	FALSE	E	1	33.4305	35.8034	Hillside	1278	0.1	E	E	0.25
H01C31T1Q5	LBN	Sham El Hafour	2021-05-06	1	5	Veg	FALSE	E	1	33.4305	35.8037	Hillside	1272	0	E	E	0.25
H01C31T2Q1	LBN	Sham El Hafour	2021-05-06	2	1	Veg	FALSE	S	1	33.438	35.8079	Hillside	1204	0.5	S	S	0.4
H01C31T2Q2	LBN	Sham El Hafour	2021-05-06	2	2	Veg	FALSE	S	1	33.4378	35.8079	Hillside	1195	0.1	S	S	0.5
H01C31T2Q3	LBN	Sham El Hafour	2021-05-06	2	3	Veg	FALSE	S	1	33.4376	35.8079	Hillside	1204	>5%	S	S	0.1
H01C31T2Q4	LBN	Sham El Hafour	2021-05-06	2	4	Veg	FALSE	S	1	33.4373	35.8079	Hillside	1195	0.3	S	S	0.1
H01C31T2Q5	LBN	Sham El Hafour	2021-05-06	2	5	Veg	FALSE	S	1	33.4371	35.8078	Hillside	1197	0.45	S	S	0.8
H01C32T1Q1	LBN	Wadi El Raheb	2021-05-06	1	1	Veg	FALSE	NE	1	33.4406	35.8147	Hillside	1218	0.4	NE	NE	0.35
H01C32T1Q2	LBN	Wadi El Raheb	2021-05-06	1	2	Veg	FALSE	NE	1	33.4407	35.8149	Hillside	1226	0.6	NE	NE	0.45
H01C32T1Q3	LBN	Wadi El Raheb	2021-05-06	1	3	Veg	FALSE	NE	1	33.4409	35.8151	Hillside	1284	0.7	NE	NE	0.7
H01C32T1Q4	LBN	Wadi El Raheb	2021-05-06	1	4	Veg	FALSE	NE	1	33.441	35.8149	Hillside	1284	0.75	NE	NE	0.35
H01C32T1Q5	LBN	Wadi El Raheb	2021-05-06	1	5	Veg	FALSE	NE	1	33.4412	35.8155	Hillside	1284	0.75	NE	NE	0.65
H01C32T2Q1	LBN	Wadi El Raheb	2021-05-06	2	1	Veg	FALSE	SE	1	33.4398	35.8144	Hillside	1233	0.2	SE	SE	0.5
H01C32T2Q2	LBN	Wadi El Raheb	2021-05-06	2	2	Veg	FALSE	SE	1	33.4397	35.8145	Hillside	1247	0.1	SE	SE	0.4
H01C32T2Q3	LBN	Wadi El Raheb	2021-05-06	2	3	Veg	FALSE	SE	1	33.4394	35.8194	Hillside	1245	0.45	SE	SE	0.05
H01C32T2Q4	LBN	Wadi El Raheb	2021-05-06	2	4	Veg	FALSE	SE	1	33.4397	35.8149	Hillside	1247	0.55	SE	SE	0.65
H01C32T2Q5	LBN	Wadi El Raheb	2021-05-06	2	5	Veg	FALSE	SE	1	33.4391	35.815	Hillside	1246	0	SE	SE	0.65
H01C38T1Q1	LBN	Ain Ata-Wadi Ain Al Sayegh	2021-05-25	1	1	Veg	FALSE	SE	1	33.4191	35.8021	Hillside	1373	0.05	SE	SE	0.45
H01C38T1Q2	LBN	Ain Ata-Wadi Ain Al Sayegh	2021-05-25	1	2	Veg	FALSE	SE	1	33.4189	35.8023	Hillside	1375	0.05	SE	SE	0.45
H01C38T1Q3	LBN	Ain Ata-Wadi Ain Al Sayegh	2021-05-25	1	3	Veg	FALSE	SE	1	33.4188	35.8025	Hillside	1381	0.1	SE	SE	0.6
H01C38T1Q4	LBN	Ain Ata-Wadi Ain Al Sayegh	2021-05-25	1	4	Veg	FALSE	SE	1	33.4186	35.8027	Hillside	1385	0.03	SE	SE	0.65
H01C38T1Q5	LBN	Ain Ata-Wadi Ain Al Sayegh	2021-05-25	1	5	Veg	FALSE	SE	1	33.4184	35.8029	Hillside	1389	0.1	SE	SE	0.8
H01C38T2Q1	LBN	Ain Ata-Wadi Ain Al Sayegh	2021-05-25	2	1	Veg	FALSE	SE	1	33.4177	35.8046	Hillside	1424	0.3	SE	SE	0.05
H01C38T2Q2	LBN	Ain Ata-Wadi Ain Al Sayegh	2021-05-25	2	2	Veg	FALSE	SE	1	33.4175	35.8048	Hillside	1432	0.35	SE	SE	0
H01C38T2Q3	LBN	Ain Ata-Wadi Ain Al Sayegh	2021-05-25	2	3	Veg	FALSE	SE	1	33.4173	35.8049	Hillside	1440	0.4	SE	SE	1
H01C38T2Q4	LBN	Ain Ata-Wadi Ain Al Sayegh	2021-05-25	2	4	Veg	FALSE	SE	1	33.4172	35.8051	Hillside	1452	0.7	SE	SE	1
H01C38T2Q5	LBN	Ain Ata-Wadi Ain Al Sayegh	2021-05-25	2	5		FALSE	SE	1			Hillside			SE	SE	1
H01C37T1Q1	LBN	Ain Ata-Jabal El Khan	2021-05-25	1	1	Veg	FALSE	E	1	33.4181	35.7808	Plains/steep	1436	0.03	E	E	0.07
H01C37T1Q2	LBN	Ain Ata-Jabal El Khan	2021-05-25	1	2	Veg	FALSE	E	1	33.4181	35.7811	Plains/steep	1424	0	E	E	0.7
H01C37T1Q3	LBN	Ain Ata-Jabal El Khan	2021-05-25	1	3	Veg	FALSE	E	1	33.4182	35.7813	Plains/steep	1443	0	E	E	0.05
H01C37T1Q4	LBN	Ain Ata-Jabal El Khan	2021-05-25	1	4	Veg	FALSE	E	1	33.4182	35.7816	Plains/steep	1440	0	E	E	0
H01C37T1Q5	LBN	Ain Ata-Jabal El Khan	2021-05-25	1	5	Veg	FALSE	E	1	33.4182	35.7818	Plains/steep	1440	0	E	E	0
H01C37T2Q1	LBN	Ain Ata-Jabal El Khan	2021-05-25	2	1	Veg	FALSE	NE	1	33.4178	35.7829	Plains/steep	1440	0.65	NE	NE	0.6
H01C37T2Q2	LBN	Ain Ata-Jabal El Khan	2021-05-25	2	2	Veg	FALSE	NE	1	33.4178	35.783	Plains/steep	1433	0.1	NE	NE	0.55
H01C37T2Q3	LBN	Ain Ata-Jabal El Khan	2021-05-25	2	3	Veg	FALSE	NE	1	33.4181	35.7832	Plains/steep	1431	0	NE	NE	0.2
H01C37T2Q4	LBN	Ain Ata-Jabal El Khan	2021-05-25	2	4	Veg	FALSE	NE	1	33.4183	35.7834	Plains/steep	1429	0	NE	NE	0.8
H01C18T1Q1	LBN	Rachaya Al Wadi-Wadi Samouk	2021-05-26	1	1	Veg	FALSE	N	1	33.4727	35.8661	Hillside	1409	0.4	N	N	0.2
H01C18T1Q2	LBN	Rachaya Al Wadi-Wadi Samouk	2021-05-26	1	2	Veg	FALSE	N	1	33.4727	35.8662	Hillside	1420	0.45	N	N	0.65
H01C18T1Q3	LBN	Rachaya Al Wadi-Wadi Samouk	2021-05-26	1	3	Veg	FALSE	N	1	33.4727	35.8663	Hillside	1427	0	N	N	0.65
H01C18T1Q4	LBN	Rachaya Al Wadi-Wadi Samouk	2021-05-26	1	4	Veg	FALSE	N	1	33.4727	35.8665	Hillside	1431	0	N	N	0.4
H01C18T1Q5	LBN	Rachaya Al Wadi-Wadi Samouk	2021-05-26	1	5	Veg	FALSE	N	1	33.4727	35.8666	Hillside	1432	0	N	N	0.1
H01C18T2Q1	LBN	Rachaya Al Wadi-Wadi Samouk	2021-05-26	2	1	Veg	FALSE	NE	1	33.4659	35.8699	Hillside	1454	0	NE	NE	0.05
H01C18T2Q2	LBN	Rachaya Al Wadi-Wadi Samouk	2021-05-26	2	2	Veg	FALSE	NE	1	33.4659	35.87	Hillside	1461	0.15	NE	NE	0.35
H01C18T2Q3	LBN	Rachaya Al Wadi-Wadi Samouk	2021-05-26	2	3	Veg	FALSE	NE	1	33.466	35.8702	Hillside	1467	0.3	NE	NE	0.5
H01C18T2Q4	LBN	Rachaya Al Wadi-Wadi Samouk	2021-05-26	2	4	Veg	FALSE	NE	1	33.466	35.8703	Hillside	1472	3.05	NE	NE	0.2
H01C18T2Q5	LBN	Rachaya Al Wadi-Wadi Samouk	2021-05-26	2	5	Veg	FALSE	NE	1	33.466	35.8704	Hillside	1477	0	NE	NE	0.7
H01C19T1Q1	LBN	Rouwayset El Rafiia-Sammouk	2021-05-26	1	1	Veg	FALSE	E	1	33.4623	35.8852	Hillside	1554	0	E	E	0.1
H01C19T1Q2	LBN	Rouwayset El Rafiia-Sammouk	2021-05-26	1	2	Veg	FALSE	E	1	33.4625	35.8852	Hillside	1557	0.05	E	E	0.25
H01C19T1Q3	LBN	Rouwayset El Rafiia-Sammouk	2021-05-26	1	3	Veg	FALSE	E	1			Hillside	1561	0	E	E	1
H01C19T1Q4	LBN	Rouwayset El Rafiia-Sammouk	2021-05-26	1	4	Veg	FALSE	E	1	33.4627	35.885	Hillside	1557	0.2	E	E	0.75
H01C19T1Q5	LBN	Rouwayset El Rafiia-Sammouk	2021-05-26	1	5	Veg	FALSE	E	1	33.4628	35.885	Hillside	1557	0	E	E	0.35
H01C19T2Q1	LBN	Rouwayset El Rafiia-Sammouk	2021-05-26	2	1	Veg	FALSE	E	1	33.4676	35.8835	Hillside	1560	0	E	E	0.1
H01C19T2Q2	LBN	Rouwayset El Rafiia-Sammouk	2021-05-26	2	2	Veg	FALSE	E	1	33.4677	35.8834	Hillside	1558	0	E	E	0.7
H01C19T2Q3	LBN	Rouwayset El Rafiia-Sammouk	2021-05-26	2	3	Veg	FALSE	E	1	33.4678	35.8834	Hillside	1559	0.05	E	E	0.9
H01C19T2Q4	LBN	Rouwayset El Rafiia-Sammouk	2021-05-26	2	4	Veg	FALSE	E	1	33.468	35.8834	Hillside	1555	0.05	E	E	0.1
H01C19T2Q5	LBN	Rouwayset El Rafiia-Sammouk	2021-05-26	2	5	Veg	FALSE	E	1	33.4681	35.8834	Hillside	1559	0	E	E	0.95
H01C25T1Q1	LBN	Jourit L Nkar - Al Chok	2021-05-26	1	1	Veg	FALSE	NE	1	33.4486	35.8457	Hillside	1637	0	NE	NE	0.4
H01C25T1Q2	LBN	Jourit L Nkar - Al Chok	2021-05-26	1	2	Veg	FALSE	NE	1	33.4486	35.8458	Hillside	1637	0.45	NE	NE	0.75
H01C25T1Q3	LBN	Jourit L Nkar - Al Chok	2021-05-26	1	3	Veg	FALSE	NE	1	33.4486	35.846	Hillside	1637	0.35	NE	NE	0.55
H01C25T1Q4	LBN	Jourit L Nkar - Al Chok	2021-05-26	1	4	Veg	FALSE	NE	1	33.4486	35.8461	Hillside	1626	0.05	NE	NE	0.4
H01C25T1Q5	LBN	Jourit L Nkar - Al Chok	2021-05-26	1	5	Veg	FALSE	NE	1	33.4486	35.8462	Hillside	1618	0.5	NE	NE	0.45
H01C25T2Q1	LBN	Jourit L Nkar - Al Chok	2021-05-26	2	1	Veg	FALSE	SE	1	33.4463	35.8375	Hillside	1642	0.55	SE	SE	0.4
H01C25T2Q2	LBN	Jourit L Nkar - Al Chok	2021-05-26	2	2	Veg	FALSE	SE	1	33.4465	35.8375	Hillside	1648	0.35	SE	SE	0.8
H01C25T2Q3	LBN	Jourit L Nkar - Al Chok	2021-05-26	2	3	Veg	FALSE	SE	1	33.4466	35.8375	Hillside	1655	0.25	SE	SE	0.9
H01C25T2Q4	LBN	Jourit L Nkar - Al Chok	2021-05-26	2	4	Veg	FALSE	SE	1	33.4467	35.8734	Hillside	1658	0	SE	SE	0.9
H01C25T2Q5	LBN	Jourit L Nkar - Al Chok	2021-05-26	2	5	Veg	FALSE	SE	1	33.4468	35.8374	Hillside	1655	0	SE	SE	0.15
H01C17T1Q1	LBN	Al Yebse- Wadi El Botem	2021-05-26	1	1	Veg	FALSE	SE	1	33.4724	35.8469	Hillside	1317	0.35	SE	SE	0.2
H01C17T1Q2	LBN	Al Yebse- Wadi El Botem	2021-05-26	1	2	Veg	FALSE	SE	1	33.4723	35.8468	Hillside	1321	0.35	SE	SE	0.25
H01C17T1Q3	LBN	Al Yebse- Wadi El Botem	2021-05-26	1	3	Veg	FALSE	SE	1	33.4723	35.8467	Hillside	1324	0.4	SE	SE	0.25
H01C17T1Q4	LBN	Al Yebse- Wadi El Botem	2021-05-26	1	4	Veg	FALSE	SE	1	33.4722	35.8466	Hillside	1322	0.03	SE	SE	0.3
H01C17T1Q5	LBN	Al Yebse- Wadi El Botem	2021-05-26	1	5	Veg	FALSE	SE	1	33.4721	35.8466	Hillside	1316	0.03	SE	SE	0.05
H01C17T2Q1	LBN	Al Yebse- Wadi El Botem	2021-05-26	2	1	Veg	FALSE	NE	1	33.4671	35.8498	Hillside	1325	0.4	NE	NE	0.7
H01C17T2Q2	LBN	Al Yebse- Wadi El Botem	2021-05-26	2	2	Veg	FALSE	NE	1	33.4671	35.8499	Hillside	1317	0.45	NE	NE	0.3
H01C17T2Q3	LBN	Al Yebse- Wadi El Botem	2021-05-26	2	3	Veg	FALSE	NE	1	33.4671	35.8501	Hillside	1307	0.5	NE	NE	0.05
H01C17T2Q4	LBN	Al Yebse- Wadi El Botem	2021-05-26	2	4	Veg	FALSE	NE	1	33.4671	35.8502	Hillside	1297	0.05	NE	NE	0.35
H01C17T2Q5	LBN	Al Yebse- Wadi El Botem	2021-05-26	2	5	Veg	FALSE	NE	1	33.4671	35.8503	Hillside	1290	0.05	NE	NE	0.7
H01C24T1Q1	LBN	Hima El Kadirin	2021-05-27	1	1	Veg	FALSE	NW	1	33447124	35.8221	Hillside	1279	0.45	NW	NW	0.35
H01C24T1Q2	LBN	Hima El Kadirin	2021-05-27	1	2	Veg	FALSE	NW	1	33.4472	35.822	Hillside	1282	0.2	NW	NW	0.75
H01C24T1Q3	LBN	Hima El Kadirin	2021-05-27	1	3	Veg	FALSE	NW	1	33.4474	35.822	Hillside	1283	0.2	NW	NW	0.1
H01C24T1Q4	LBN	Hima El Kadirin	2021-05-27	1	4	Veg	FALSE	NW	1	33.4475	35.822	Hillside	1286	0.05	NW	NW	0.2
H01C24T1Q5	LBN	Hima El Kadirin	2021-05-27	1	5	Veg	FALSE	NW	1	33.4476	35.822	Hillside	1261	0.3	NW	NW	0.6
H01C24T2Q1	LBN	Hima El Kadirin	2021-05-27	2	1	Veg	FALSE	E	1	33.4429	35.8208	Hillside	1302	0	E	E	0.35
H01C24T2Q2	LBN	Hima El Kadirin	2021-05-27	2	2	Veg	FALSE	E	1	33.4431	35.8207	Hillside	1302	0	E	E	0.7
H01C24T2Q3	LBN	Hima El Kadirin	2021-05-27	2	3	Veg	FALSE	E	1	33.4432	35.8207	Hillside	1301	0.05	E	E	0.75
H01C24T2Q4	LBN	Hima El Kadirin	2021-05-27	2	4	Veg	FALSE	E	1	33.4433	35.8206	Hillside	1303	0.2	E	E	0.05
H01C24T2Q5	LBN	Hima El Kadirin	2021-05-27	2	5	Veg	FALSE	E	1	33.4434	35.8206	Hillside	1305	0.05	E	E	0.55
H01C16T1Q1	LBN	Arid El Dalia	2021-06-01	1	1	Veg	FALSE	NE	1	33.469	35.8216	Hillside	1120	0.2	NE	NE	0.35
H01C16T1Q2	LBN	Arid El Dalia	2021-06-01	1	2	Veg	FALSE	NE	1	33.4691	35.8217	Hillside	1121	0.1	NE	NE	0.05
H01C16T1Q3	LBN	Arid El Dalia	2021-06-01	1	3	Veg	FALSE	NE	1	33.4691	35.8218	Hillside	1123	0.45	NE	NE	0.15
H01C16T1Q4	LBN	Arid El Dalia	2021-06-01	1	4	Veg	FALSE	NE	1	33.4692	35.822	Hillside	1126	0.35	NE	NE	0.25
H01C16T1Q5	LBN	Arid El Dalia	2021-06-01	1	5	Veg	FALSE	NE	1	33.4693	35.822	Hillside	1128	0.15	NE	NE	0.2
H01C16T2Q1	LBN	Arid El Dalia	2021-06-01	2	1	Veg	FALSE	S	1	33.4679	35.822	Hillside	1151	0.45	S	S	0.05
H01C16T2Q2	LBN	Arid El Dalia	2021-06-01	2	2	Veg	FALSE	S	1	33.4678	35.822	Hillside	1152	0.3	S	S	0.45
H01C16T2Q3	LBN	Arid El Dalia	2021-06-01	2	3	Veg	FALSE	S	1	33.4677	35.822	Hillside	1153	0.3	S	S	0.25
H01C16T2Q4	LBN	Arid El Dalia	2021-06-01	2	4	Veg	FALSE	S	1	33.4676	35.822	Hillside	1157	0.25	S	S	0.25
H01C16T2Q5	LBN	Arid El Dalia	2021-06-01	2	5	Veg	FALSE	S	1	33.4675	35.822	Hillside	1159	0.45	S	S	0.35
H01C43T1Q1	LBN	ouyoun jenaa	2021-06-01	1	1	Veg	FALSE	E	1	33.3909	35.7914	Hillside	1575	0.35	E	E	0.3
H01C43T1Q2	LBN	ouyoun jenaa	2021-06-01	1	2	Veg	FALSE	E	1	33.391	35.7915	Hillside	1579	0.2	E	E	0.7
H01C43T1Q3	LBN	ouyoun jenaa	2021-06-01	1	3	Veg	FALSE	E	1	33.3912	35.7917	Hillside	1585	0.7	E	E	0.65
H01C43T1Q4	LBN	ouyoun jenaa	2021-06-01	1	4	Veg	FALSE	E	1	33.3914	35.7917	Hillside	1588	0.4	E	E	0.8
H01C43T1Q5	LBN	ouyoun jenaa	2021-06-01	1	5	Veg	FALSE	E	1	33.3915	35.7919	Hillside	1590	0.4	E	E	0.8
H01C43T2Q1	LBN	ouyoun jenaa	2021-06-01	2	1	Veg	FALSE	SW	1	33.3905	35.7934	Hillside	1607	0.35	SW	SW	0.1
H01C43T2Q2	LBN	ouyoun jenaa	2021-06-01	2	2	Veg	FALSE	SW	1	33.3905	35.7934	Hillside	1609	0.45	SW	SW	0.05
H01C43T2Q3	LBN	ouyoun jenaa	2021-06-01	2	3	Veg	FALSE	SW	1	33.3908	35.7997	Hillside	1610	0.35	SW	SW	0.25
H01C43T2Q4	LBN	ouyoun jenaa	2021-06-01	2	4	Veg	FALSE	SW	1	33.3905	35.7938	Hillside	1617	0.03	SW	SW	0.2
H01C43T2Q5	LBN	ouyoun jenaa	2021-06-01	2	5	Veg	FALSE	SW	1	33.3905	35.794	Hillside	1619	0.03	SW	SW	0.1
H01C30T1Q1	LBN	Ain Ata- el Berke	2021-06-01	1	1	Veg	FALSE	NE	1	33.4324	35.7829	Hillside	1409	0.45	NE	NE	0.2
H01C30T1Q2	LBN	Ain Ata- el Berke	2021-06-01	1	1	Veg	FALSE	NE	1	33.4323	35.7829	Hillside	1415	0.55	NE	NE	0.6
H01C30T1Q3	LBN	Ain Ata- el Berke	2021-06-01	1	1	Veg	FALSE	NE	1	33.4322	35.7829	Hillside	1416	0.25	NE	NE	0.03
H01C30T1Q4	LBN	Ain Ata- el Berke	2021-06-01	1	1	Veg	FALSE	NE	1	33.4321	35.7829	Hillside	1418	0.15	NE	NE	0.15
H01C30T1Q5	LBN	Ain Ata- el Berke	2021-06-01	1	1	Veg	FALSE	NE	1	33.4321	35.7829	Hillside	1413	0.65	NE	NE	0.25
H01C30T2Q1	LBN	Ain Ata- el Berke	2021-06-01	2	1	Veg	FALSE	E	1	33.4311	35.7824	Hillside	1441	0.15	E	E	0.2
H01C30T2Q2	LBN	Ain Ata- el Berke	2021-06-01	2	2	Veg	FALSE	E	1	33.431	35.7823	Hillside	1450	0.1	E	E	0
H01C30T2Q3	LBN	Ain Ata- el Berke	2021-06-01	2	3	Veg	FALSE	E	1	33.431	35.7823	Hillside	1457	0.05	E	E	0.8
H01C30T2Q4	LBN	Ain Ata- el Berke	2021-06-01	2	4	Veg	FALSE	E	1	33.4309	35.7822	Hillside	1457	0.2	E	E	0.35
H01C30T2Q5	LBN	Ain Ata- el Berke	2021-06-01	2	5	Veg	FALSE	E	1			Hillside			E	E	1
H01C33T1Q1	LBN	Fahet Jernaya-Beb El Hawa	2021-06-02	1	1	Veg	FALSE	E	1	33.4253	35.8395	Hillside	2254	0.2	E	E	0.15
H01C33T1Q2	LBN	Fahet Jernaya-Beb El Hawa	2021-06-02	1	2	Veg	FALSE	E	1	33.4254	35.8399	Hillside	2248	0.35	E	E	0.3
H01C33T1Q3	LBN	Fahet Jernaya-Beb El Hawa	2021-06-02	1	3	Veg	FALSE	E	1	33.4256	35.84	Hillside	2250	0.3	E	E	0.8
H01C33T1Q4	LBN	Fahet Jernaya-Beb El Hawa	2021-06-02	1	4	Veg	FALSE	E	1	33.4257	35.8401	Hillside	2271	0.6	E	E	0.3
H01C33T1Q5	LBN	Fahet Jernaya-Beb El Hawa	2021-06-02	1	5	Veg	FALSE	E	1	33.4258	35.8402	Hillside	2283	0.5	E	E	0.7
H01C33T2Q1	LBN	Fahet Jernaya-Beb El Hawa	2021-06-02	2	1	Veg	FALSE	SW	1	33.4245	35.8398	Hillside	2279	0.45	SW	SW	0.66
H01C33T2Q2	LBN	Fahet Jernaya-Beb El Hawa	2021-06-02	2	2	Veg	FALSE	SW	1	33.4244	35.8396	Hillside	2281	0.5	SW	SW	0.2
H01C33T2Q3	LBN	Fahet Jernaya-Beb El Hawa	2021-06-02	2	3	Veg	FALSE	SW	1	33.4242	35.8393	Hillside	2287	0.55	SW	SW	0.3
H01C33T2Q4	LBN	Fahet Jernaya-Beb El Hawa	2021-06-02	2	4	Veg	FALSE	SW	1	33.424	35.8392	Hillside	2291		SW	SW	1
H01C33T2Q5	LBN	Fahet Jernaya-Beb El Hawa	2021-06-02	2	5	Veg	FALSE	SW	1	33.4239	35.839	Hillside	2301	0.5	SW	SW	1
H01C12T1Q1	LBN	Fahet Jernaya-Beb El Hawa	2021-06-03	1	1	Veg	FALSE	E	1	33.4886	35.8829	Hillside	1340	0.05	E	E	0.45
H01C12T1Q2	LBN	Fahet Jernaya-Beb El Hawa	2021-06-03	1	2	Veg	FALSE	E	1	33.4837	35.8832	Hillside	1340	0.05	E	E	0.4
H01C12T1Q3	LBN	Fahet Jernaya-Beb El Hawa	2021-06-03	1	3	Veg	FALSE	E	1	33.4837	35.8833	Hillside	1347	0.1	E	E	0.15
H01C12T1Q4	LBN	Fahet Jernaya-Beb El Hawa	2021-06-03	1	4	Veg	FALSE	E	1	33.4837	35.8837	Hillside	1352	0.03	E	E	0.1
H01C12T1Q5	LBN	Fahet Jernaya-Beb El Hawa	2021-06-03	1	5	Veg	FALSE	NE	1	33.4837	35.8839	Hillside	1355	0.1	E	E	0.3
H01C12T2Q1	LBN	Fahet Jernaya-Beb El Hawa	2021-06-03	2	1	Veg	FALSE	NE	1	33.4902	35.8813	Hillside	1361	0.1	NE	NE	0.02
H01C12T2Q2	LBN	Fahet Jernaya-Beb El Hawa	2021-06-03	2	2	Veg	FALSE	NE	1	33.4903	35.8845	Hillside	1366	0.1	NE	NE	0.7
H01C12T2Q3	LBN	Fahet Jernaya-Beb El Hawa	2021-06-03	2	3	Veg	FALSE	NE	1	33.4902	35.8848	Hillside	1370	0.3	NE	NE	0.25
H01C12T2Q4	LBN	Fahet Jernaya-Beb El Hawa	2021-06-03	2	4	Veg	FALSE	NE	1	33.4902	35.885	Hillside	1375	0.2	NE	NE	0.7
H01C12T2Q5	LBN	Fahet Jernaya-Beb El Hawa	2021-06-03	2	5	Veg	FALSE	NE	1			Hillside				NE	1
H01C15T1Q1	LBN	Fahet Jernaya-Beb El Hawa	2021-06-03	1	1	Veg	FALSE	SW	1	33.4665	35.8022	Hillside	1104	0.03	SW	SW	0.02
H01C15T1Q2	LBN	Fahet Jernaya-Beb El Hawa	2021-06-03	1	2	Veg	FALSE	SW	1	33.4663	35.8023	Hillside	1111	0	SW	SW	0.6
H01C15T1Q3	LBN	Fahet Jernaya-Beb El Hawa	2021-06-03	1	3	Veg	FALSE	SW	1	33.4661	35.8025	Hillside	1117	0.3	SW	SW	0.8
H01C15T1Q4	LBN	Fahet Jernaya-Beb El Hawa	2021-06-03	1	4	Veg	FALSE	SW	1	33.466	35.8024	Hillside	1114	0	SW	SW	0
H01C15T1Q5	LBN	Fahet Jernaya-Beb El Hawa	2021-06-03	1	5	Veg	FALSE	SW	1	33.4657	35.8023	Hillside	1110	0	SW	SW	0.25
H01C15T2Q1	LBN	Fahet Jernaya-Beb El Hawa	2021-06-03	2	1	Veg	FALSE	E	1	33.4637	35.8083	Hillside	1128	0	E	E	0.2
H01C15T2Q2	LBN	Fahet Jernaya-Beb El Hawa	2021-06-03	2	2	Veg	FALSE	E	1	33.4636	35.8035	Hillside	1126	0.1	E	E	0.25
H01C15T2Q3	LBN	Fahet Jernaya-Beb El Hawa	2021-06-03	2	3	Veg	FALSE	E	1	33.4636	35.8039	Hillside	1128	0.02	E	E	0.05
H01C15T2Q4	LBN	Fahet Jernaya-Beb El Hawa	2021-06-03	2	4	Veg	FALSE	E	1	33.4637	35.8041	Hillside	1127	0	E	E	0.2
H01C15T2Q5	LBN	Fahet Jernaya-Beb El Hawa	2021-06-03	2	5	Veg	FALSE	E	1	33.4637	35.8044	Hillside	1127	0.2	E	E	0.55
H01C5T1Q1	LBN	Fahet Jernaya-Beb El Hawa	2021-06-03	1	1	Veg	FALSE	SE	1	33.5079	35.8668	Hillside	1173	0.1	SE	SE	0.3
H01C5T1Q2	LBN	Fahet Jernaya-Beb El Hawa	2021-06-03	1	2	Veg	FALSE	SE	1	33.5072	35.8668	Hillside	1174	0.2	SE	SE	0.9
H01C5T1Q3	LBN	Fahet Jernaya-Beb El Hawa	2021-06-03	1	3	Veg	FALSE	SE	1	33.5071	35.8673	Hillside	1177	0.4	SE	SE	0.35
H01C5T1Q4	LBN	Fahet Jernaya-Beb El Hawa	2021-06-03	1	4	Veg	FALSE	SE	1	33.507	35.8674	Hillside	1183	0.25	SE	SE	0.45
H01C5T1Q5	LBN	Fahet Jernaya-Beb El Hawa	2021-06-03	1	5	Veg	FALSE	SE	1	33.5063	35.8676	Hillside	1189	0.2	SE	SE	0
H01C5T2Q1	LBN	Fahet Jernaya-Beb El Hawa	2021-06-03	2	1	Veg	FALSE	W	1	33.5064	35.8655	Hillside	1203	0.1	W	W	0.3
H01C5T2Q2	LBN	Fahet Jernaya-Beb El Hawa	2021-06-03	2	2	Veg	FALSE	W	1	33.5064	35.8653	Hillside	1206	0.35	W	W	0.2
H01C5T2Q3	LBN	Fahet Jernaya-Beb El Hawa	2021-06-03	2	3	Veg	FALSE	W	1	33.5064	35.8651	Hillside	1206	0.1	W	W	0.35
H01C5T2Q4	LBN	Fahet Jernaya-Beb El Hawa	2021-06-03	2	4	Veg	FALSE	W	1	33.5064	35.8647	Hillside	1207	0.2	W	W	0.7
H01C5T2Q5	LBN	Fahet Jernaya-Beb El Hawa	2021-06-03	2	5	Veg	FALSE	W	1	33.5064	35.8645	Hillside	1206	0.2	W	W	0

## Sheet: Species in plots
Annexe 3: Survey Raw data of species survey in quadrate.
spobs	Country	Survey_id	Surveydate	Cell	Area	Transect	Quadrate	Rocks	lat_dd	lon_dd	Genus	Species	Species_id	Density	cover
2	LBN	H01C23T1Q1	2021-05-04	23	Al Fakiaa	1	1	0.1	33.4534	35.8132	Hordeum	spontaneum	Hordeum spontaneum C. Koch	4	0
3	LBN	H01C23T1Q1	2021-05-04	23	Al Fakiaa	1	1	0.1	33.4534	35.8132	Medicago	praecox	Medicago praecox	8	0
4	LBN	H01C23T1Q1	2021-05-04	23	Al Fakiaa	1	1	0.1	33.4534	35.8132	Medicago	rotata	Medicago rotata var. rotata	4	0
5	LBN	H01C23T1Q1	2021-05-04	23	Al Fakiaa	1	1	0.1	33.4534	35.8132	Medicago	coronata	Medicago coronata (L.)Bart.	2	0
6	LBN	H01C23T1Q1	2021-05-04	23	Al Fakiaa	1	1	0.1	33.4534	35.8132	Medicago	orbicularis	Medicago orbicularis (L.)	2	0
7	LBN	H01C23T1Q1	2021-05-04	23	Al Fakiaa	1	1	0.1	33.4534	35.8132	Trifolium	pilulare	Trifolium pilulare Boiss.	2	0
8	LBN	H01C23T1Q1	2021-05-04	23	Al Fakiaa	1	1	0.1	33.4534	35.8132	Trifolium	campestre	trifolium campestre Schreb.	10	0
9	LBN	H01C23T1Q1	2021-05-04	23	Al Fakiaa	1	1	0.1	33.4534	35.8132	Trifolium	resupinatum	Trifolium resupinatum var. resupinatum	7	0
10	LBN	H01C23T1Q1	2021-05-04	23	Al Fakiaa	1	1	0.1	33.4534	35.8132	Trifolium	boissieri	Trifolium boissieri Guss.	1	0
11	LBN	H01C23T1Q1	2021-05-04	23	Al Fakiaa	1	1	0.1	33.4534	35.8132	Trifolium	stellatum	Trifolium stellatum L.	1	0
12	LBN	H01C23T1Q1	2021-05-04	23	Al Fakiaa	1	1	0.1	33.4534	35.8132	Avena	sterilis	Avena sterilis L.	4	0
13	LBN	H01C23T1Q1	2021-05-04	23	Al Fakiaa	1	1	0.1	33.4534	35.8132	Aegilops	geniculata	Aegilops geniculata Roth.	9	0
14	LBN	H01C23T1Q1	2021-05-04	23	Al Fakiaa	1	1	0.1	33.4534	35.8132	Aegilops	biuncialis	Aegilops biuncialis Vis.	1	0
15	LBN	H01C23T1Q1	2021-05-04	23	Al Fakiaa	1	1	0.1	33.4534	35.8132	Bromus	sterilis	Bromus sterilis L.	3	0
16	LBN	H01C23T1Q1	2021-05-04	23	Al Fakiaa	1	1	0.1	33.4534	35.8132	Lolium	rigidum	Lolium rigidum Goud.	3	0
19	LBN	H01C23T1Q2	2021-05-04	23	Al Fakiaa	1	2	1	33.4532	35.8131	Bromus	sterilis	Bromus sterilis L.	3	0
24	LBN	H01C23T1Q3	2021-05-04	23	Al Fakiaa	1	3	0.25	33.4531	35.813	Aegilops	biuncialis	Aegilops biuncialis Vis.	12	0
25	LBN	H01C23T1Q3	2021-05-04	23	Al Fakiaa	1	3	0.25	33.4531	35.813	Avena	sterilis	Avena sterilis L.	1	0
26	LBN	H01C23T1Q3	2021-05-04	23	Al Fakiaa	1	3	0.25	33.4531	35.813	Bromus	sterilis	Bromus sterilis L.	14	0
28	LBN	H01C23T1Q3	2021-05-04	23	Al Fakiaa	1	3	0.25	33.4531	35.813	Medicago	rotata	Medicago rotata var. rotata	6	0
29	LBN	H01C23T1Q3	2021-05-04	23	Al Fakiaa	1	3	0.25	33.4531	35.813	Trifolium	campestri	Tifolium campestri	50	50
30	LBN	H01C23T1Q3	2021-05-04	23	Al Fakiaa	1	3	0.25	33.4531	35.813	Trifolium	resupinatum	Trifolium resupinatum var. resupinatum	3	0
31	LBN	H01C23T1Q3	2021-05-04	23	Al Fakiaa	1	3	0.25	33.4531	35.813	Trifolium	scutatum	Trifolium scutatum Boiss.	4	0
32	LBN	H01C23T1Q3	2021-05-04	23	Al Fakiaa	1	3	0.25	33.4531	35.813	Trifolium	stellatum	Trifolium stellatum L.	50	50
33	LBN	H01C23T1Q3	2021-05-04	23	Al Fakiaa	1	3	0.25	33.4531	35.813	Trifolium	subterraneum	Trifolium subterraneum var. brachycalycinum	1	0
34	LBN	H01C23T1Q3	2021-05-04	23	Al Fakiaa	1	3	0.25	33.4531	35.813	Trifolium	tomentosum	Trifolium tomentosum var. glabrescens	1	0
35	LBN	H01C23T1Q3	2021-05-04	23	Al Fakiaa	1	3	0.25	33.4531	35.813	Trifolium	pilulare	Trifolium pilulare Boiss.	50	50
36	LBN	H01C23T1Q4	2021-05-04	23	Al Fakiaa	1	4	0.6	33.4528	35.8128	Avena	sterilis	Avena sterilis L.	2	0
37	LBN	H01C23T1Q4	2021-05-04	23	Al Fakiaa	1	4	0.6	33.4528	35.8128	Bromus	sterilis	Bromus sterilis L.	17	0
41	LBN	H01C23T1Q4	2021-05-04	23	Al Fakiaa	1	4	0.6	33.4528	35.8128	Lathyrus	aphaca	Lathyrus aphaca L.	2	0
42	LBN	H01C23T1Q4	2021-05-04	23	Al Fakiaa	1	4	0.6	33.4528	35.8128	Lathyrus	blepharicarpus	Lathyrus blepharicarpus Boiss.	1	0
44	LBN	H01C23T1Q4	2021-05-04	23	Al Fakiaa	1	4	0.6	33.4528	35.8128	Lolium	rigidum	Lolium rigidum Goud.	4	0
45	LBN	H01C23T1Q4	2021-05-04	23	Al Fakiaa	1	4	0.6	33.4528	35.8128	Medicago	rotata	Medicago rotata var. rotata	2	0
47	LBN	H01C23T1Q4	2021-05-04	23	Al Fakiaa	1	4	0.6	33.4528	35.8128	Trifolium	campestre	trifolium campestre Schreb.	9	0
48	LBN	H01C23T1Q4	2021-05-04	23	Al Fakiaa	1	4	0.6	33.4528	35.8128	Trifolium	resupinatum	Trifolium resupinatum var. resupinatum	3	0
49	LBN	H01C23T1Q4	2021-05-04	23	Al Fakiaa	1	4	0.6	33.4528	35.8128	Trifolium	scutatum	Trifolium scutatum Boiss.	6	0
50	LBN	H01C23T1Q4	2021-05-04	23	Al Fakiaa	1	4	0.6	33.4528	35.8128	Trifolium	stellatum	Trifolium stellatum L.	2	0
52	LBN	H01C23T1Q5	2021-05-04	23	Al Fakiaa	1	5	0.4	33.4527	35.8126	Avena	sterilis	Avena sterilis L.	7	0
55	LBN	H01C23T1Q5	2021-05-04	23	Al Fakiaa	1	5	0.4	33.4527	35.8126	Lolium	rigidum	Lolium rigidum Goud.	5	0
56	LBN	H01C23T1Q5	2021-05-04	23	Al Fakiaa	1	5	0.4	33.4527	35.8126	Trifolium	scabrum	Trifolium scabrum L.	7	0
57	LBN	H01C23T2Q1	2021-05-04	23	Al Fakiaa	2	1	0.5	33.4586	35.8119	Aegilops	geniculata	Aegilops geniculata Roth.	50	50
58	LBN	H01C23T2Q1	2021-05-04	23	Al Fakiaa	2	1	0.5	33.4586	35.8119	Avena	sterilis	Avena sterilis L.	7	0
59	LBN	H01C23T2Q1	2021-05-04	23	Al Fakiaa	2	1	0.5	33.4586	35.8119	coronilla	scorpioides	coronilla scorpioides L.	5	0
60	LBN	H01C23T2Q1	2021-05-04	23	Al Fakiaa	2	1	0.5	33.4586	35.8119	Hordeum	bulbosum	Hordeum bulbosum L.	1	0
61	LBN	H01C23T2Q1	2021-05-04	23	Al Fakiaa	2	1	0.5	33.4586	35.8119	Hordeum	spontaneum	Hordeum spontaneum C. Koch	3	0
63	LBN	H01C23T2Q1	2021-05-04	23	Al Fakiaa	2	1	0.5	33.4586	35.8119	Lolium	rigidum	Lolium rigidum Goud.	3	0
64	LBN	H01C23T2Q1	2021-05-04	23	Al Fakiaa	2	1	0.5	33.4586	35.8119	Medicago	rotata	Medicago rotata var. rotata	4	0
66	LBN	H01C23T2Q1	2021-05-04	23	Al Fakiaa	2	1	0.5	33.4586	35.8119	Trifolium	bullatum	Trifolium bullatum var. bullatum	2	0
67	LBN	H01C23T2Q1	2021-05-04	23	Al Fakiaa	2	1	0.5	33.4586	35.8119	Trifolium	clusii	Trifolium clusii var. clusii Gren. & Godr.	2	0
68	LBN	H01C23T2Q1	2021-05-04	23	Al Fakiaa	2	1	0.5	33.4586	35.8119	Trifolium	pilulare	Trifolium pilulare Boiss.	3	0
69	LBN	H01C23T2Q1	2021-05-04	23	Al Fakiaa	2	1	0.5	33.4586	35.8119	Trifolium	resupinatum	Trifolium resupinatum var. resupinatum	3	0
70	LBN	H01C23T2Q1	2021-05-04	23	Al Fakiaa	2	1	0.5	33.4586	35.8119	Trifolium	scabrum	Trifolium scabrum L.	3	0
71	LBN	H01C23T2Q1	2021-05-04	23	Al Fakiaa	2	1	0.5	33.4586	35.8119	Trifolium	stellatum	Trifolium stellatum L.	2	0
72	LBN	H01C23T2Q2	2021-05-04	23	Al Fakiaa	2	2	0.4	33.4517	35.812	Aegilops	geniculata	Aegilops geniculata Roth.	3	0
73	LBN	H01C23T2Q2	2021-05-04	23	Al Fakiaa	2	2	0.4	33.4517	35.812	Aegilops	biuncialis	Aegilops biuncialis Vis.	50	50
75	LBN	H01C23T2Q2	2021-05-04	23	Al Fakiaa	2	2	0.4	33.4517	35.812	Hordeum	bulbosum	Hordeum bulbosum L.	1	0
76	LBN	H01C23T2Q2	2021-05-04	23	Al Fakiaa	2	2	0.4	33.4517	35.812	Hordeum	spontaneum	Hordeum spontaneum C. Koch	4	0
78	LBN	H01C23T2Q2	2021-05-04	23	Al Fakiaa	2	2	0.4	33.4517	35.812	Lathyrus	blepharicarpus	Lathyrus blepharicarpus Boiss.	5	0
80	LBN	H01C23T2Q2	2021-05-04	23	Al Fakiaa	2	2	0.4	33.4517	35.812	Trifolium	campestre	trifolium campestre Schreb.	2	0
81	LBN	H01C23T2Q2	2021-05-04	23	Al Fakiaa	2	2	0.4	33.4517	35.812	Trifolium	stellatum	Trifolium stellatum L.	50	50
82	LBN	H01C23T2Q3	2021-05-04	23	Al Fakiaa	2	3	0.4	33.4516	35.8122	Aegilops	biuncialis	Aegilops biuncialis Vis.	12	0
83	LBN	H01C23T2Q3	2021-05-04	23	Al Fakiaa	2	3	0.4	33.4516	35.8122	Aegilops	geniculata	Aegilops geniculata Roth.	1	0
84	LBN	H01C23T2Q3	2021-05-04	23	Al Fakiaa	2	3	0.4	33.4516	35.8122	Avena	sterilis	Avena sterilis L.	1	0
88	LBN	H01C23T2Q3	2021-05-04	23	Al Fakiaa	2	3	0.4	33.4516	35.8122	Lathyrus	blepharicarpus	Lathyrus blepharicarpus Boiss.	5	0
89	LBN	H01C23T2Q3	2021-05-04	23	Al Fakiaa	2	3	0.4	33.4516	35.8122	Medicago	coronata	Medicago coronata (L.)Bart.	1	0
90	LBN	H01C23T2Q3	2021-05-04	23	Al Fakiaa	2	3	0.4	33.4516	35.8122	Trifolium	bullatum	Trifolium bullatum var. bullatum	3	0
91	LBN	H01C23T2Q3	2021-05-04	23	Al Fakiaa	2	3	0.4	33.4516	35.8122	Trifolium	campestre	trifolium campestre Schreb.	5	0
92	LBN	H01C23T2Q3	2021-05-04	23	Al Fakiaa	2	3	0.4	33.4516	35.8122	Trifolium	resupinatum	Trifolium resupinatum var. resupinatum	3	0
93	LBN	H01C23T2Q3	2021-05-04	23	Al Fakiaa	2	3	0.4	33.4516	35.8122	Trifolium	scabrum	Trifolium scabrum L.	9	0
94	LBN	H01C23T2Q3	2021-05-04	23	Al Fakiaa	2	3	0.4	33.4516	35.8122	Trifolium	stellatum	Trifolium stellatum L.	8	0
95	LBN	H01C23T2Q3	2021-05-04	23	Al Fakiaa	2	3	0.4	33.4516	35.8122	Trifolium	tomentosum	Trifolium tomentosum var. glabrescens	2	0
97	LBN	H01C23T2Q4	2021-05-04	23	Al Fakiaa	2	4	0.2	33.4514	35.8124	Aegilops	biuncialis	Aegilops biuncialis Vis.	6	0
98	LBN	H01C23T2Q4	2021-05-04	23	Al Fakiaa	2	4	0.2	33.4514	35.8124	Aegilops	geniculata	Aegilops geniculata Roth.	9	0
99	LBN	H01C23T2Q4	2021-05-04	23	Al Fakiaa	2	4	0.2	33.4514	35.8124	Avena	sterilis	Avena sterilis L.	2	0
103	LBN	H01C23T2Q4	2021-05-04	23	Al Fakiaa	2	4	0.2	33.4514	35.8124	Hordeum	spontaneum	Hordeum spontaneum C. Koch	1	0
104	LBN	H01C23T2Q4	2021-05-04	23	Al Fakiaa	2	4	0.2	33.4514	35.8124	Lathyrus	blepharicarpus	Lathyrus blepharicarpus Boiss.	2	0
106	LBN	H01C23T2Q4	2021-05-04	23	Al Fakiaa	2	4	0.2	33.4514	35.8124	Medicago	minima	Medicago minima (L.) Bartal.	1	0
107	LBN	H01C23T2Q4	2021-05-04	23	Al Fakiaa	2	4	0.2	33.4514	35.8124	Medicago	rotata	Medicago rotata var. rotata	1	0
108	LBN	H01C23T2Q4	2021-05-04	23	Al Fakiaa	2	4	0.2	33.4514	35.8124	Trifolium	pilulare	Trifolium pilulare Boiss.	1	0
109	LBN	H01C23T2Q4	2021-05-04	23	Al Fakiaa	2	4	0.2	33.4514	35.8124	Trifolium	scabrum	Trifolium scabrum L.	1	0
110	LBN	H01C23T2Q4	2021-05-04	23	Al Fakiaa	2	4	0.2	33.4514	35.8124	Trifolium	stellatum	Trifolium stellatum L.	2	0
111	LBN	H01C23T2Q5	2021-05-04	23	Al Fakiaa	2	5	0.2	33.4513	35.8126	Aegilops	biuncialis	Aegilops biuncialis Vis.	4	0
113	LBN	H01C23T2Q5	2021-05-04	23	Al Fakiaa	2	5	0.2	33.4513	35.8126	Avena	sterilis	Avena sterilis L.	50	50
114	LBN	H01C23T2Q5	2021-05-04	23	Al Fakiaa	2	5	0.2	33.4513	35.8126	Bromus	sterilis	Bromus sterilis L.	5	0
115	LBN	H01C23T2Q5	2021-05-04	23	Al Fakiaa	2	5	0.2	33.4513	35.8126	coronilla	scorpioides	coronilla scorpioides L.	2	0
118	LBN	H01C23T2Q5	2021-05-04	23	Al Fakiaa	2	5	0.2	33.4513	35.8126	Lolium	rigidum	Lolium rigidum Goud.	7	0
119	LBN	H01C23T2Q5	2021-05-04	23	Al Fakiaa	2	5	0.2	33.4513	35.8126	Medicago	coronata	Medicago coronata (L.)Bart.	1	0
120	LBN	H01C23T2Q5	2021-05-04	23	Al Fakiaa	2	5	0.2	33.4513	35.8126	Trifolium	campestre	trifolium campestre Schreb.	2	0
121	LBN	H01C23T2Q5	2021-05-04	23	Al Fakiaa	2	5	0.2	33.4513	35.8126	Trifolium	resupinatum	Trifolium resupinatum var. resupinatum	6	0
122	LBN	H01C23T2Q5	2021-05-04	23	Al Fakiaa	2	5	0.2	33.4513	35.8126	Trifolium	scabrum	Trifolium scabrum L.	12	0
123	LBN	H01C23T2Q5	2021-05-04	23	Al Fakiaa	2	5	0.2	33.4513	35.8126	Trifolium	stellatum	Trifolium stellatum L.	1	0
124	LBN	H01C31T1Q1	2021-05-06	31	Sham El Hafour	1	1	0.55	33.4306	35.8026	Aegilops	biuncialis	Aegilops biuncialis Vis.	3	0
125	LBN	H01C31T1Q1	2021-05-06	31	Sham El Hafour	1	1	0.55	33.4306	35.8026	Aegilops	geniculata	Aegilops geniculata Roth.	4	0
126	LBN	H01C31T1Q1	2021-05-06	31	Sham El Hafour	1	1	0.55	33.4306	35.8026	Avena	sterilis	Avena sterilis L.	12	0
127	LBN	H01C31T1Q1	2021-05-06	31	Sham El Hafour	1	1	0.55	33.4306	35.8026	Bromus	sterilis	Bromus sterilis L.	50	50
128	LBN	H01C31T1Q1	2021-05-06	31	Sham El Hafour	1	1	0.55	33.4306	35.8026	coronilla	scorpioides	coronilla scorpioides L.	1	0
131	LBN	H01C31T1Q1	2021-05-06	31	Sham El Hafour	1	1	0.55	33.4306	35.8026	Lolium	rigidum	Lolium rigidum Goud.	11	0
132	LBN	H01C31T1Q1	2021-05-06	31	Sham El Hafour	1	1	0.55	33.4306	35.8026	Medicago	praecox	Medicago praecox	18	0
133	LBN	H01C31T1Q1	2021-05-06	31	Sham El Hafour	1	1	0.55	33.4306	35.8026	Medicago	rotata	Medicago rotata var. rotata	17	0
134	LBN	H01C31T1Q1	2021-05-06	31	Sham El Hafour	1	1	0.55	33.4306	35.8026	Trifolium	clusii	Trifolium clusii var. clusii Gren. & Godr.	2	0
135	LBN	H01C31T1Q1	2021-05-06	31	Sham El Hafour	1	1	0.55	33.4306	35.8026	Trifolium	hirtum	Trifolium hirtum All.	6	0
136	LBN	H01C31T1Q1	2021-05-06	31	Sham El Hafour	1	1	0.55	33.4306	35.8026	Trifolium	pilulare	Trifolium pilulare Boiss.	3	0
137	LBN	H01C31T1Q1	2021-05-06	31	Sham El Hafour	1	1	0.55	33.4306	35.8026	Trifolium	purpureum	Trifolium purpureum var. purpureum	6	0
138	LBN	H01C31T1Q1	2021-05-06	31	Sham El Hafour	1	1	0.55	33.4306	35.8026	Trifolium	scutatum	Trifolium scutatum Boiss.	50	50
139	LBN	H01C31T1Q1	2021-05-06	31	Sham El Hafour	1	1	0.55	33.4306	35.8026	Trifolium	resupinatum	Trifolium resupinatum var. resupinatum	50	50
140	LBN	H01C31T1Q1	2021-05-06	31	Sham El Hafour	1	1	0.55	33.4306	35.8026	Trifolium	stellatum	Trifolium stellatum L.	50	50
141	LBN	H01C31T1Q2	2021-05-06	31	Sham El Hafour	1	2	0.05	33.4305	35.803	Aegilops	geniculata	Aegilops geniculata Roth.	50	50
142	LBN	H01C31T1Q2	2021-05-06	31	Sham El Hafour	1	2	0.05	33.4305	35.803	Bromus	sterilis	Bromus sterilis L.	50	50
144	LBN	H01C31T1Q2	2021-05-06	31	Sham El Hafour	1	2	0.05	33.4305	35.803	Hordeum	murinum	Hordeum murinum subsp. glaucum	5	0
146	LBN	H01C31T1Q2	2021-05-06	31	Sham El Hafour	1	2	0.05	33.4305	35.803	Lolium	rigidum	Lolium rigidum Goud.	3	0
147	LBN	H01C31T1Q2	2021-05-06	31	Sham El Hafour	1	2	0.05	33.4305	35.803	Medicago	rigidula	Medicago rigidula var. rigidula	2	0
148	LBN	H01C31T1Q2	2021-05-06	31	Sham El Hafour	1	2	0.05	33.4305	35.803	Medicago	rotata	Medicago rotata var. rotata	5	0
149	LBN	H01C31T1Q2	2021-05-06	31	Sham El Hafour	1	2	0.05	33.4305	35.803	Trifolium	pilulare	Trifolium pilulare Boiss.	6	0
150	LBN	H01C31T1Q2	2021-05-06	31	Sham El Hafour	1	2	0.05	33.4305	35.803	Trifolium	purpureum	Trifolium purpureum var. purpureum	13	0
151	LBN	H01C31T1Q2	2021-05-06	31	Sham El Hafour	1	2	0.05	33.4305	35.803	Trifolium	resupinatum	Trifolium resupinatum var. resupinatum	7	0
152	LBN	H01C31T1Q2	2021-05-06	31	Sham El Hafour	1	2	0.05	33.4305	35.803	Trifolium	scutatum	Trifolium scutatum Boiss.	50	50
153	LBN	H01C31T1Q2	2021-05-06	31	Sham El Hafour	1	2	0.05	33.4305	35.803	Trifolium	stellatum	Trifolium stellatum L.	50	50
154	LBN	H01C31T1Q2	2021-05-06	31	Sham El Hafour	1	2	0.05	33.4305	35.803	vicia	tenuifolia	Vicia tenuifolia Roth.	3	0
156	LBN	H01C31T1Q3	2021-05-06	31	Sham El Hafour	1	3	0.1	33.4304	35.8032	Lathyrus	aphaca	Lathyrus aphaca L.	6	0
157	LBN	H01C31T1Q3	2021-05-06	31	Sham El Hafour	1	3	0.1	33.4304	35.8032	Medicago	praecox	Medicago praecox	4	0
158	LBN	H01C31T1Q3	2021-05-06	31	Sham El Hafour	1	3	0.1	33.4304	35.8032	Trifolium	boissieri	Trifolium boissieri Guss.	3	0
159	LBN	H01C31T1Q3	2021-05-06	31	Sham El Hafour	1	3	0.1	33.4304	35.8032	Trifolium	pilulare	Trifolium pilulare Boiss.	5	0
160	LBN	H01C31T1Q3	2021-05-06	31	Sham El Hafour	1	3	0.1	33.4304	35.8032	Trifolium	purpureum	Trifolium purpureum var. purpureum	6	0
161	LBN	H01C31T1Q3	2021-05-06	31	Sham El Hafour	1	3	0.1	33.4304	35.8032	Trifolium	resupinatum	Trifolium resupinatum var. resupinatum	50	50
162	LBN	H01C31T1Q3	2021-05-06	31	Sham El Hafour	1	3	0.1	33.4304	35.8032	vicia	tenuifolia	Vicia tenuifolia Roth.	1	0
164	LBN	H01C31T1Q4	2021-05-06	31	Sham El Hafour	1	4	0.25	33.4305	35.8034	Bromus	sterilis	Bromus sterilis L.	18	0
165	LBN	H01C31T1Q4	2021-05-06	31	Sham El Hafour	1	4	0.25	33.4305	35.8034	coronilla	scorpioides	coronilla scorpioides L.	2	0
167	LBN	H01C31T1Q4	2021-05-06	31	Sham El Hafour	1	4	0.25	33.4305	35.8034	Lathyrus	aphaca	Lathyrus aphaca L.	15	0
169	LBN	H01C31T1Q4	2021-05-06	31	Sham El Hafour	1	4	0.25	33.4305	35.8034	Lolium	rigidum	Lolium rigidum Goud.	2	0
170	LBN	H01C31T1Q4	2021-05-06	31	Sham El Hafour	1	4	0.25	33.4305	35.8034	Medicago	radiata	Medicago radiata L.	3	0
171	LBN	H01C31T1Q4	2021-05-06	31	Sham El Hafour	1	4	0.25	33.4305	35.8034	Trifolium	boissieri	Trifolium boissieri Guss.	8	0
172	LBN	H01C31T1Q4	2021-05-06	31	Sham El Hafour	1	4	0.25	33.4305	35.8034	Trifolium	fragiferum	Trifolium fragiferum L.	50	50
173	LBN	H01C31T1Q4	2021-05-06	31	Sham El Hafour	1	4	0.25	33.4305	35.8034	Trifolium	resupinatum	Trifolium resupinatum var. resupinatum	14	0
174	LBN	H01C31T1Q4	2021-05-06	31	Sham El Hafour	1	4	0.25	33.4305	35.8034	Trifolium	scutatum	Trifolium scutatum Boiss.	9	0
175	LBN	H01C31T1Q4	2021-05-06	31	Sham El Hafour	1	4	0.25	33.4305	35.8034	Trifolium	stellatum	Trifolium stellatum L.	50	50
176	LBN	H01C31T1Q4	2021-05-06	31	Sham El Hafour	1	4	0.25	33.4305	35.8034	Trifolium	tomentosum	Trifolium tomentosum var. glabrescens	5	0
177	LBN	H01C31T1Q4	2021-05-06	31	Sham El Hafour	1	4	0.25	33.4305	35.8034	vicia	tenuifolia	Vicia tenuifolia Roth.	2	0
178	LBN	H01C31T1Q5	2021-05-06	31	Sham El Hafour	1	5	0.25	33.4305	35.8037	Avena	sterilis	Avena sterilis L.	3	0
179	LBN	H01C31T1Q5	2021-05-06	31	Sham El Hafour	1	5	0.25	33.4305	35.8037	Bromus	sterilis	Bromus sterilis L.	8	0
180	LBN	H01C31T1Q5	2021-05-06	31	Sham El Hafour	1	5	0.25	33.4305	35.8037	Lathyrus	aphaca	Lathyrus aphaca L.	21	0
182	LBN	H01C31T1Q5	2021-05-06	31	Sham El Hafour	1	5	0.25	33.4305	35.8037	Medicago	orbicularis	Medicago orbicularis (L.)	12	0
183	LBN	H01C31T1Q5	2021-05-06	31	Sham El Hafour	1	5	0.25	33.4305	35.8037	Medicago	praecox	Medicago praecox	50	50
184	LBN	H01C31T1Q5	2021-05-06	31	Sham El Hafour	1	5	0.25	33.4305	35.8037	Medicago	radiata	Medicago radiata L.	13	0
185	LBN	H01C31T1Q5	2021-05-06	31	Sham El Hafour	1	5	0.25	33.4305	35.8037	Medicago	rotata	Medicago rotata var. rotata	17	0
186	LBN	H01C31T1Q5	2021-05-06	31	Sham El Hafour	1	5	0.25	33.4305	35.8037	Trifolium	boissieri	Trifolium boissieri Guss.	50	50
187	LBN	H01C31T1Q5	2021-05-06	31	Sham El Hafour	1	5	0.25	33.4305	35.8037	Trifolium	pilulare	Trifolium pilulare Boiss.	7	0
188	LBN	H01C31T1Q5	2021-05-06	31	Sham El Hafour	1	5	0.25	33.4305	35.8037	Trifolium	purpureum	Trifolium purpureum var. purpureum	4	0
189	LBN	H01C31T1Q5	2021-05-06	31	Sham El Hafour	1	5	0.25	33.4305	35.8037	Trifolium	resupinatum	Trifolium resupinatum var. resupinatum	25	0
190	LBN	H01C31T1Q5	2021-05-06	31	Sham El Hafour	1	5	0.25	33.4305	35.8037	Trifolium	scutatum	Trifolium scutatum Boiss.	9	0
191	LBN	H01C31T1Q5	2021-05-06	31	Sham El Hafour	1	5	0.25	33.4305	35.8037	Trifolium	stellatum	Trifolium stellatum L.	2	0
192	LBN	H01C31T1Q5	2021-05-06	31	Sham El Hafour	1	5	0.25	33.4305	35.8037	Trigonella	spinosa	Trigonella spinosa L.	7	0
193	LBN	H01C31T2Q1	2021-05-06	31	Sham El Hafour	2	1	0.4	33.438	35.8079	Aegilops	biuncialis	Aegilops biuncialis Vis.	10	0
194	LBN	H01C31T2Q1	2021-05-06	31	Sham El Hafour	2	1	0.4	33.438	35.8079	Avena	sterilis	Avena sterilis L.	6	0
197	LBN	H01C31T2Q1	2021-05-06	31	Sham El Hafour	2	1	0.4	33.438	35.8079	Hordeum	bulbosum	Hordeum bulbosum L.	2	0
198	LBN	H01C31T2Q1	2021-05-06	31	Sham El Hafour	2	1	0.4	33.438	35.8079	Lolium	rigidum	Lolium rigidum Goud.	6	0
199	LBN	H01C31T2Q1	2021-05-06	31	Sham El Hafour	2	1	0.4	33.438	35.8079	Medicago	orbicularis	Medicago orbicularis (L.)	12	0
200	LBN	H01C31T2Q1	2021-05-06	31	Sham El Hafour	2	1	0.4	33.438	35.8079	Medicago	rotata	Medicago rotata var. rotata	2	0
201	LBN	H01C31T2Q1	2021-05-06	31	Sham El Hafour	2	1	0.4	33.438	35.8079	Trifolium	boissieri	Trifolium boissieri Guss.	2	0
202	LBN	H01C31T2Q1	2021-05-06	31	Sham El Hafour	2	1	0.4	33.438	35.8079	Trifolium	pilulare	Trifolium pilulare Boiss.	13	0
203	LBN	H01C31T2Q1	2021-05-06	31	Sham El Hafour	2	1	0.4	33.438	35.8079	Trifolium	purpureum	Trifolium purpureum var. purpureum	18	0
204	LBN	H01C31T2Q1	2021-05-06	31	Sham El Hafour	2	1	0.4	33.438	35.8079	Trifolium	resupinatum	Trifolium resupinatum var. resupinatum	50	50
205	LBN	H01C31T2Q1	2021-05-06	31	Sham El Hafour	2	1	0.4	33.438	35.8079	Trifolium	stellatum	Trifolium stellatum L.	13	0
206	LBN	H01C31T2Q1	2021-05-06	31	Sham El Hafour	2	1	0.4	33.438	35.8079	vicia	tenuifolia	Vicia tenuifolia Roth.	4	0
207	LBN	H01C31T2Q1	2021-05-06	31	Sham El Hafour	2	1	0.4	33.438	35.8079	vicia	sativa	vicia sativa L.	18	0
208	LBN	H01C31T2Q1	2021-05-06	31	Sham El Hafour	2	1	0.4	33.438	35.8079	coronilla	scorpioides	coronilla scorpioides L.	5	0
210	LBN	H01C31T2Q2	2021-05-06	31	Sham El Hafour	2	2	0.5	33.4378	35.8079	Aegilops	sp.	Aegilops sp.	50	50
211	LBN	H01C31T2Q2	2021-05-06	31	Sham El Hafour	2	2	0.5	33.4378	35.8079	Avena	sterilis	Avena sterilis L.	50	50
213	LBN	H01C31T2Q2	2021-05-06	31	Sham El Hafour	2	2	0.5	33.4378	35.8079	Lolium	rigidum	Lolium rigidum Goud.	21	0
214	LBN	H01C31T2Q2	2021-05-06	31	Sham El Hafour	2	2	0.5	33.4378	35.8079	Trifolium	boissieri	Trifolium boissieri Guss.	50	50
215	LBN	H01C31T2Q2	2021-05-06	31	Sham El Hafour	2	2	0.5	33.4378	35.8079	Trifolium	hirtum	Trifolium hirtum All.	4	0
216	LBN	H01C31T2Q2	2021-05-06	31	Sham El Hafour	2	2	0.5	33.4378	35.8079	Trifolium	purpureum	Trifolium purpureum var. purpureum	5	0
217	LBN	H01C31T2Q2	2021-05-06	31	Sham El Hafour	2	2	0.5	33.4378	35.8079	Trifolium	resupinatum	Trifolium resupinatum var. resupinatum	18	0
218	LBN	H01C31T2Q2	2021-05-06	31	Sham El Hafour	2	2	0.5	33.4378	35.8079	Trifolium	scutatum	Trifolium scutatum Boiss.	1	0
219	LBN	H01C31T2Q2	2021-05-06	31	Sham El Hafour	2	2	0.5	33.4378	35.8079	Trifolium	stellatum	Trifolium stellatum L.	22	0
220	LBN	H01C31T2Q3	2021-05-06	31	Sham El Hafour	2	3	0.1	33.4376	35.8079	Aegilops	sp.	Aegilops sp.	25	0
221	LBN	H01C31T2Q3	2021-05-06	31	Sham El Hafour	2	3	0.1	33.4376	35.8079	Avena	sterilis	Avena sterilis L.	14	0
223	LBN	H01C31T2Q3	2021-05-06	31	Sham El Hafour	2	3	0.1	33.4376	35.8079	Lolium	rigidum	Lolium rigidum Goud.	10	0
224	LBN	H01C31T2Q3	2021-05-06	31	Sham El Hafour	2	3	0.1	33.4376	35.8079	Medicago	orbicularis	Medicago orbicularis (L.)	6	0
225	LBN	H01C31T2Q3	2021-05-06	31	Sham El Hafour	2	3	0.1	33.4376	35.8079	Medicago	praecox	Medicago praecox	9	0
226	LBN	H01C31T2Q3	2021-05-06	31	Sham El Hafour	2	3	0.1	33.4376	35.8079	Trifolium	pilulare	Trifolium pilulare Boiss.	10	0
227	LBN	H01C31T2Q3	2021-05-06	31	Sham El Hafour	2	3	0.1	33.4376	35.8079	Trifolium	resupinatum	Trifolium resupinatum var. resupinatum	17	0
228	LBN	H01C31T2Q3	2021-05-06	31	Sham El Hafour	2	3	0.1	33.4376	35.8079	Trifolium	stellatum	Trifolium stellatum L.	23	0
230	LBN	H01C31T2Q4	2021-05-06	31	Sham El Hafour	2	4	0.1	33.4373	35.8079	Aegilops	sp.	Aegilops sp.	3	0
231	LBN	H01C31T2Q4	2021-05-06	31	Sham El Hafour	2	4	0.1	33.4373	35.8079	Avena	sterilis	Avena sterilis L.	50	50
234	LBN	H01C31T2Q4	2021-05-06	31	Sham El Hafour	2	4	0.1	33.4373	35.8079	Hordeum	murinum	Hordeum murinum subsp. glaucum	17	0
236	LBN	H01C31T2Q4	2021-05-06	31	Sham El Hafour	2	4	0.1	33.4373	35.8079	Trifolium	boissieri	Trifolium boissieri Guss.	50	50
237	LBN	H01C31T2Q4	2021-05-06	31	Sham El Hafour	2	4	0.1	33.4373	35.8079	Trifolium	resupinatum	Trifolium resupinatum var. resupinatum	50	50
238	LBN	H01C31T2Q4	2021-05-06	31	Sham El Hafour	2	4	0.1	33.4373	35.8079	Trifolium	stellatum	Trifolium stellatum L.	50	50
239	LBN	H01C31T2Q5	2021-05-06	31	Sham El Hafour	2	5	0.8	33.4371	35.8078	Avena	sterilis	Avena sterilis L.	5	0
240	LBN	H01C31T2Q5	2021-05-06	31	Sham El Hafour	2	5	0.8	33.4371	35.8078	Bromus	sterilis	Bromus sterilis L.	12	0
242	LBN	H01C31T2Q5	2021-05-06	31	Sham El Hafour	2	5	0.8	33.4371	35.8078	Hordeum	bulbosum	Hordeum bulbosum L.	2	0
243	LBN	H01C31T2Q5	2021-05-06	31	Sham El Hafour	2	5	0.8	33.4371	35.8078	Hordeum	spontaneum	Hordeum spontaneum C. Koch	11	0
244	LBN	H01C31T2Q5	2021-05-06	31	Sham El Hafour	2	5	0.8	33.4371	35.8078	Lolium	rigidum	Lolium rigidum Goud.	15	0
245	LBN	H01C31T2Q5	2021-05-06	31	Sham El Hafour	2	5	0.8	33.4371	35.8078	Medicago	rotata	Medicago rotata var. rotata	3	0
246	LBN	H01C31T2Q5	2021-05-06	31	Sham El Hafour	2	5	0.8	33.4371	35.8078	Pisum	fulvum	Pisum fulvum Sibth. & Sm.	4	0
247	LBN	H01C31T2Q5	2021-05-06	31	Sham El Hafour	2	5	0.8	33.4371	35.8078	Trifolium	stellatum	Trifolium stellatum L.	5	0
248	LBN	H01C32T1Q1	2021-05-06	32	Wadi El Raheb	1	1	0.35	33.4406	35.8147	Avena	sterilis	Avena sterilis L.	50	50
249	LBN	H01C32T1Q1	2021-05-06	32	Wadi El Raheb	1	1	0.35	33.4406	35.8147	Hordeum	spontaneum	Hordeum spontaneum C. Koch	23	0
250	LBN	H01C32T1Q1	2021-05-06	32	Wadi El Raheb	1	1	0.35	33.4406	35.8147	Trifolium	pilulare	Trifolium pilulare Boiss.	5	0
251	LBN	H01C32T1Q1	2021-05-06	32	Wadi El Raheb	1	1	0.35	33.4406	35.8147	Trifolium	resupinatum	Trifolium resupinatum var. resupinatum	50	50
252	LBN	H01C32T1Q1	2021-05-06	32	Wadi El Raheb	1	1	0.35	33.4406	35.8147	Trifolium	scutatum	Trifolium scutatum Boiss.	29	0
253	LBN	H01C32T1Q1	2021-05-06	32	Wadi El Raheb	1	1	0.35	33.4406	35.8147	Trifolium	stellatum	Trifolium stellatum L.	50	50
254	LBN	H01C32T1Q2	2021-05-06	32	Wadi El Raheb	1	2	0.45	33.4407	35.8149	Aegilops	sp.	Aegilops sp.	21	0
255	LBN	H01C32T1Q2	2021-05-06	32	Wadi El Raheb	1	2	0.45	33.4407	35.8149	Avena	sterilis	Avena sterilis L.	50	50
257	LBN	H01C32T1Q2	2021-05-06	32	Wadi El Raheb	1	2	0.45	33.4407	35.8149	Trifolium	resupinatum	Trifolium resupinatum var. resupinatum	50	50
258	LBN	H01C32T1Q2	2021-05-06	32	Wadi El Raheb	1	2	0.45	33.4407	35.8149	Trifolium	stellatum	Trifolium stellatum L.	50	50
260	LBN	H01C32T1Q3	2021-05-06	32	Wadi El Raheb	1	3	0.7	33.4409	35.8151	Hordeum	spontaneum	Hordeum spontaneum C. Koch	18	0
261	LBN	H01C32T1Q3	2021-05-06	32	Wadi El Raheb	1	3	0.7	33.4409	35.8151	Trifolium	boissieri	Trifolium boissieri Guss.	6	0
262	LBN	H01C32T1Q3	2021-05-06	32	Wadi El Raheb	1	3	0.7	33.4409	35.8151	Trifolium	stellatum	Trifolium stellatum L.	30	0
263	LBN	H01C32T1Q4	2021-05-06	32	Wadi El Raheb	1	4	0.35	33.441	35.8149	Aegilops	sp.	aegilops sp.	21	0
264	LBN	H01C32T1Q4	2021-05-06	32	Wadi El Raheb	1	4	0.35	33.441	35.8149	Avena	sterilis	Avena sterilis L.	50	50
266	LBN	H01C32T1Q4	2021-05-06	32	Wadi El Raheb	1	4	0.35	33.441	35.8149	Lathyrus	aphaca	Lathyrus aphaca L.	15	0
267	LBN	H01C32T1Q4	2021-05-06	32	Wadi El Raheb	1	4	0.35	33.441	35.8149	Lens	culinaris	Lens culinaris subsp. orientalis (Boiss.) Ponert	4	0
268	LBN	H01C32T1Q4	2021-05-06	32	Wadi El Raheb	1	4	0.35	33.441	35.8149	Trifolium	boissieri	Trifolium boissieri Guss.	27	0
269	LBN	H01C32T1Q4	2021-05-06	32	Wadi El Raheb	1	4	0.35	33.441	35.8149	Trifolium	pilulare	Trifolium pilulare Boiss.	3	0
270	LBN	H01C32T1Q4	2021-05-06	32	Wadi El Raheb	1	4	0.35	33.441	35.8149	Trifolium	resupinatum	Trifolium resupinatum var. resupinatum	50	50
271	LBN	H01C32T1Q4	2021-05-06	32	Wadi El Raheb	1	4	0.35	33.441	35.8149	Trifolium	scutatum	Trifolium scutatum Boiss.	6	0
272	LBN	H01C32T1Q4	2021-05-06	32	Wadi El Raheb	1	4	0.35	33.441	35.8149	Trifolium	stellatum	Trifolium stellatum L.	24	0
273	LBN	H01C32T1Q5	2021-05-06	32	Wadi El Raheb	1	5	0.65	33.4412	35.8155	Aegilops	sp.	Aegilops sp.	50	50
274	LBN	H01C32T1Q5	2021-05-06	32	Wadi El Raheb	1	5	0.65	33.4412	35.8155	Avena	sterilis	Avena sterilis L.	50	50
275	LBN	H01C32T1Q5	2021-05-06	32	Wadi El Raheb	1	5	0.65	33.4412	35.8155	Pisum	fulvum	Pisum fulvum Sibth. & Sm.	6	0
276	LBN	H01C32T1Q5	2021-05-06	32	Wadi El Raheb	1	5	0.65	33.4412	35.8155	Trifolium	boissieri	Trifolium boissieri Guss.	50	50
277	LBN	H01C32T1Q5	2021-05-06	32	Wadi El Raheb	1	5	0.65	33.4412	35.8155	Trifolium	resupinatum	Trifolium resupinatum var. resupinatum	50	50
278	LBN	H01C32T2Q1	2021-05-06	32	Wadi El Raheb	2	1	0.5	33.4398	35.8144	Avena	sterilis	Avena sterilis L.	50	50
280	LBN	H01C32T2Q1	2021-05-06	32	Wadi El Raheb	2	1	0.5	33.4398	35.8144	Hordeum	spontaneum	Hordeum spontaneum C. Koch	50	50
281	LBN	H01C32T2Q1	2021-05-06	32	Wadi El Raheb	2	1	0.5	33.4398	35.8144	Trifolium	boissieri	Trifolium boissieri Guss.	55	0
282	LBN	H01C32T2Q1	2021-05-06	32	Wadi El Raheb	2	1	0.5	33.4398	35.8144	Trifolium	pilulare	Trifolium pilulare Boiss.	23	0
283	LBN	H01C32T2Q1	2021-05-06	32	Wadi El Raheb	2	1	0.5	33.4398	35.8144	Trifolium	resupinatum	Trifolium resupinatum var. resupinatum	22	0
284	LBN	H01C32T2Q1	2021-05-06	32	Wadi El Raheb	2	1	0.5	33.4398	35.8144	Trifolium	stellatum	Trifolium stellatum L.	48	0
285	LBN	H01C32T2Q1	2021-05-06	32	Wadi El Raheb	2	1	0.5	33.4398	35.8144	Trifolium	tomentosum	Trifolium tomentosum var. glabrescens	20	0
286	LBN	H01C32T2Q2	2021-05-06	32	Wadi El Raheb	2	2	0.4	33.4397	35.8145	Avena	sterilis	Avena sterilis L.	50	50
288	LBN	H01C32T2Q2	2021-05-06	32	Wadi El Raheb	2	2	0.4	33.4397	35.8145	Hordeum	spontaneum	Hordeum spontaneum C. Koch	15	0
289	LBN	H01C32T2Q2	2021-05-06	32	Wadi El Raheb	2	2	0.4	33.4397	35.8145	Lathyrus	blepharicarpus	Lathyrus blepharicarpus Boiss.	3	0
290	LBN	H01C32T2Q2	2021-05-06	32	Wadi El Raheb	2	2	0.4	33.4397	35.8145	Trifolium	boissieri	Trifolium boissieri Guss.	4	0
291	LBN	H01C32T2Q2	2021-05-06	32	Wadi El Raheb	2	2	0.4	33.4397	35.8145	Trifolium	purpureum	Trifolium purpureum var. purpureum	3	0
292	LBN	H01C32T2Q2	2021-05-06	32	Wadi El Raheb	2	2	0.4	33.4397	35.8145	Trifolium	resupinatum	Trifolium resupinatum var. resupinatum	50	50
293	LBN	H01C32T2Q2	2021-05-06	32	Wadi El Raheb	2	2	0.4	33.4397	35.8145	Trifolium	stellatum	Trifolium stellatum L.	50	50
294	LBN	H01C32T2Q2	2021-05-06	32	Wadi El Raheb	2	2	0.4	33.4397	35.8145	Trifolium	tomentosum	Trifolium tomentosum var. glabrescens	50	50
295	LBN	H01C32T2Q3	2021-05-06	32	Wadi El Raheb	2	3	0.05	33.4394	35.8194	Aegilops	sp.	Aegilops sp.	50	50
296	LBN	H01C32T2Q3	2021-05-06	32	Wadi El Raheb	2	3	0.05	33.4394	35.8194	Lens	culinaris	Lens culinaris subsp. orientalis (Boiss.) Ponert	8	0
298	LBN	H01C32T2Q3	2021-05-06	32	Wadi El Raheb	2	3	0.05	33.4394	35.8194	Trifolium	boissieri	Trifolium boissieri Guss.	32	0
299	LBN	H01C32T2Q3	2021-05-06	32	Wadi El Raheb	2	3	0.05	33.4394	35.8194	Trifolium	resupinatum	Trifolium resupinatum var. resupinatum	50	50
300	LBN	H01C32T2Q3	2021-05-06	32	Wadi El Raheb	2	3	0.05	33.4394	35.8194	Trifolium	scutatum	Trifolium scutatum Boiss.	10	0
301	LBN	H01C32T2Q3	2021-05-06	32	Wadi El Raheb	2	3	0.05	33.4394	35.8194	Trifolium	scabrum	Trifolium scabrum	20	0
302	LBN	H01C32T2Q4	2021-05-06	32	Wadi El Raheb	2	4	0.65	33.4397	35.8149	Aegilops	sp.	Aegilops sp.	25	0
303	LBN	H01C32T2Q4	2021-05-06	32	Wadi El Raheb	2	4	0.65	33.4397	35.8149	Hordeum	spontaneum	Hordeum spontaneum C. Koch	50	50
304	LBN	H01C32T2Q4	2021-05-06	32	Wadi El Raheb	2	4	0.65	33.4397	35.8149	Trifolium	resupinatum	Trifolium resupinatum var. resupinatum	50	50
305	LBN	H01C32T2Q4	2021-05-06	32	Wadi El Raheb	2	4	0.65	33.4397	35.8149	Trifolium	stellatum	Trifolium stellatum L.	50	50
306	LBN	H01C32T2Q5	2021-05-06	32	Wadi El Raheb	2	5	0.65	33.4391	35.815	Aegilops	sp.	Aegilops sp.	50	50
307	LBN	H01C32T2Q5	2021-05-06	32	Wadi El Raheb	2	5	0.65	33.4391	35.815	coronilla	scorpioides	coronilla scorpioides L.	20	0
310	LBN	H01C32T2Q5	2021-05-06	32	Wadi El Raheb	2	5	0.65	33.4391	35.815	Hordeum	spontaneum	Hordeum spontaneum C. Koch	10	0
312	LBN	H01C32T2Q5	2021-05-06	32	Wadi El Raheb	2	5	0.65	33.4391	35.815	Lathyrus	aphaca	Lathyrus aphaca L.	2	0
314	LBN	H01C32T2Q5	2021-05-06	32	Wadi El Raheb	2	5	0.65	33.4391	35.815	Lolium	rigidum	Lolium rigidum Goud.	4	0
315	LBN	H01C32T2Q5	2021-05-06	32	Wadi El Raheb	2	5	0.65	33.4391	35.815	Trifolium	resupinatum	Trifolium resupinatum var. resupinatum	7	0
316	LBN	H01C32T2Q5	2021-05-06	32	Wadi El Raheb	2	5	0.65	33.4391	35.815	Trifolium	stellatum	Trifolium stellatum L.	4	0
317	LBN	H01C37T1Q1	2021-05-25	37	Ain Ata-Jabal El Khan	1	1	0.07	33.4181	35.7808	Aegilops	sp.	Aegilops sp.	50	50
318	LBN	H01C37T1Q1	2021-05-25	37	Ain Ata-Jabal El Khan	1	1	0.07	33.4181	35.7808	Trifolium	arvense	Trifolium arvense L.	2	0
319	LBN	H01C37T1Q1	2021-05-25	37	Ain Ata-Jabal El Khan	1	1	0.07	33.4181	35.7808	Trifolium	bullatum	Trifolium bullatum var. bullatum	7	0
320	LBN	H01C37T1Q1	2021-05-25	37	Ain Ata-Jabal El Khan	1	1	0.07	33.4181	35.7808	Trifolium	pilulare	Trifolium pilulare Boiss.	14	0
321	LBN	H01C37T1Q1	2021-05-25	37	Ain Ata-Jabal El Khan	1	1	0.07	33.4181	35.7808	Trifolium	resupinatum	Trifolium resupinatum var. resupinatum	50	50
322	LBN	H01C37T1Q1	2021-05-25	37	Ain Ata-Jabal El Khan	1	1	0.07	33.4181	35.7808	Trifolium	scutatum	Trifolium scutatum Boiss.	50	50
323	LBN	H01C37T1Q1	2021-05-25	37	Ain Ata-Jabal El Khan	1	1	0.07	33.4181	35.7808	Trifolium	stellatum	Trifolium stellatum L.	12	0
324	LBN	H01C37T1Q2	2021-05-25	37	Ain Ata-Jabal El Khan	1	2	0.7	33.4181	35.7811	Aegilops	sp.	Aegilops sp.	28	0
325	LBN	H01C37T1Q2	2021-05-25	37	Ain Ata-Jabal El Khan	1	2	0.7	33.4181	35.7811	Avena	sterilis	Avena sterilis L.	13	0
326	LBN	H01C37T1Q2	2021-05-25	37	Ain Ata-Jabal El Khan	1	2	0.7	33.4181	35.7811	Trifolium	stellatum	Trifolium stellatum L.	50	50
327	LBN	H01C37T1Q3	2021-05-25	37	Ain Ata-Jabal El Khan	1	3	0.05	33.4182	35.7813	Aegilops	sp.	aegilops sp.	50	50
328	LBN	H01C37T1Q3	2021-05-25	37	Ain Ata-Jabal El Khan	1	3	0.05	33.4182	35.7813	Avena	sterilis	Avena sterilis L.	7	0
329	LBN	H01C37T1Q3	2021-05-25	37	Ain Ata-Jabal El Khan	1	3	0.05	33.4182	35.7813	Bromus	sterilis	Bromus sterilis L.	1	0
330	LBN	H01C37T1Q3	2021-05-25	37	Ain Ata-Jabal El Khan	1	3	0.05	33.4182	35.7813	Lathyrus	aphaca	Lathyrus aphaca L.	2	0
331	LBN	H01C37T1Q3	2021-05-25	37	Ain Ata-Jabal El Khan	1	3	0.05	33.4182	35.7813	Trifolium	resupinatum	Trifolium resupinatum var. resupinatum	50	50
332	LBN	H01C37T1Q3	2021-05-25	37	Ain Ata-Jabal El Khan	1	3	0.05	33.4182	35.7813	Trifolium	scutatum	Trifolium scutatum Boiss.	20	0
333	LBN	H01C37T1Q4	2021-05-25	37	Ain Ata-Jabal El Khan	1	4	0	33.4182	35.7816	Aegilops	sp.	Aegilops sp.	50	50
336	LBN	H01C37T1Q4	2021-05-25	37	Ain Ata-Jabal El Khan	1	4	0	33.4182	35.7816	Hordeum	bulbosum	Hordeum bulbosum L.	4	0
337	LBN	H01C37T1Q4	2021-05-25	37	Ain Ata-Jabal El Khan	1	4	0	33.4182	35.7816	Hordeum	murinum	Hordeum murinum subsp. glaucum	50	50
339	LBN	H01C37T1Q4	2021-05-25	37	Ain Ata-Jabal El Khan	1	4	0	33.4182	35.7816	Trifolium	bullatum	Trifolium bullatum var. bullatum	12	0
340	LBN	H01C37T1Q4	2021-05-25	37	Ain Ata-Jabal El Khan	1	4	0	33.4182	35.7816	Trifolium	stellatum	Trifolium stellatum L.	12	0
341	LBN	H01C37T1Q5	2021-05-25	37	Ain Ata-Jabal El Khan	1	5	0	33.4182	35.7818	Aegilops	sp.	Aegilops sp.	50	0.05
342	LBN	H01C37T1Q5	2021-05-25	37	Ain Ata-Jabal El Khan	1	5	0	33.4182	35.7818	Hordeum	bulbosum	Hordeum bulbosum L.	2	0
344	LBN	H01C37T1Q5	2021-05-25	37	Ain Ata-Jabal El Khan	1	5	0	33.4182	35.7818	Trifolium	resupinatum	Trifolium resupinatum var. resupinatum	50	0.2
345	LBN	H01C37T1Q5	2021-05-25	37	Ain Ata-Jabal El Khan	1	5	0	33.4182	35.7818	Trifolium	scutatum	Trifolium scutatum Boiss.	15	0
346	LBN	H01C37T1Q5	2021-05-25	37	Ain Ata-Jabal El Khan	1	5	0	33.4182	35.7818	Trifolium	stellatum	Trifolium stellatum L.	16	0
347	LBN	H01C37T2Q1	2021-05-25	37	Ain Ata-Jabal El Khan	2	1	0.6	33.4178	35.7829	Avena	sterilis	Avena sterilis L.	9	0
349	LBN	H01C37T2Q1	2021-05-25	37	Ain Ata-Jabal El Khan	2	1	0.6	33.4178	35.7829	Trifolium	boissieri	Trifolium boissieri Guss.	19	0
350	LBN	H01C37T2Q1	2021-05-25	37	Ain Ata-Jabal El Khan	2	1	0.6	33.4178	35.7829	Trifolium	pilulare	Trifolium pilulare Boiss.	50	0.05
351	LBN	H01C37T2Q1	2021-05-25	37	Ain Ata-Jabal El Khan	2	1	0.6	33.4178	35.7829	Trifolium	resupinatum	Trifolium resupinatum var. resupinatum	50	0.05
352	LBN	H01C37T2Q1	2021-05-25	37	Ain Ata-Jabal El Khan	2	1	0.6	33.4178	35.7829	Trifolium	scutatum	Trifolium scutatum Boiss.	26	0
353	LBN	H01C37T2Q1	2021-05-25	37	Ain Ata-Jabal El Khan	2	1	0.6	33.4178	35.7829	Trifolium	stellatum	Trifolium stellatum L.	50	0.25
354	LBN	H01C37T2Q2	2021-05-25	37	Ain Ata-Jabal El Khan	2	2	0.55	33.4178	35.783	Aegilops	sp.	Aegilops sp.	22	0
355	LBN	H01C37T2Q2	2021-05-25	37	Ain Ata-Jabal El Khan	2	2	0.55	33.4178	35.783	Avena	sterilis	Avena sterilis L.	22	0
356	LBN	H01C37T2Q2	2021-05-25	37	Ain Ata-Jabal El Khan	2	2	0.55	33.4178	35.783	Hordeum	spontaneum	Hordeum spontaneum C. Koch	1	0
358	LBN	H01C37T2Q2	2021-05-25	37	Ain Ata-Jabal El Khan	2	2	0.55	33.4178	35.783	Trifolium	pilulare	Trifolium pilulare Boiss.	23	0
359	LBN	H01C37T2Q2	2021-05-25	37	Ain Ata-Jabal El Khan	2	2	0.55	33.4178	35.783	Trifolium	resupinatum	Trifolium resupinatum var. resupinatum	0	0.25
360	LBN	H01C37T2Q2	2021-05-25	37	Ain Ata-Jabal El Khan	2	2	0.55	33.4178	35.783	Trifolium	scutatum	Trifolium scutatum Boiss.	19	0
361	LBN	H01C37T2Q2	2021-05-25	37	Ain Ata-Jabal El Khan	2	2	0.55	33.4178	35.783	Trifolium	stellatum	Trifolium stellatum L.	25	0
362	LBN	H01C37T2Q3	2021-05-25	37	Ain Ata-Jabal El Khan	2	3	0.2	33.4181	35.7832	Aegilops	sp.	Aegilops sp.	19	0
363	LBN	H01C37T2Q3	2021-05-25	37	Ain Ata-Jabal El Khan	2	3	0.2	33.4181	35.7832	Trifolium	boissieri	Trifolium boissieri Guss.	3	0
364	LBN	H01C37T2Q3	2021-05-25	37	Ain Ata-Jabal El Khan	2	3	0.2	33.4181	35.7832	Trifolium	pilulare	Trifolium pilulare Boiss.	13	0
365	LBN	H01C37T2Q3	2021-05-25	37	Ain Ata-Jabal El Khan	2	3	0.2	33.4181	35.7832	Trifolium	resupinatum	Trifolium resupinatum var. resupinatum	50	0.25
366	LBN	H01C37T2Q3	2021-05-25	37	Ain Ata-Jabal El Khan	2	3	0.2	33.4181	35.7832	Trifolium	scutatum	Trifolium scutatum Boiss.	17	0
367	LBN	H01C37T2Q3	2021-05-25	37	Ain Ata-Jabal El Khan	2	3	0.2	33.4181	35.7832	Trifolium	stellatum	Trifolium stellatum L.	50	0.07
368	LBN	H01C37T2Q4	2021-05-25	37	Ain Ata-Jabal El Khan	2	4	0.8	33.4183	35.7834	Aegilops	sp.	Aegilops sp.	50	0.05
369	LBN	H01C37T2Q4	2021-05-25	37	Ain Ata-Jabal El Khan	2	4	0.8	33.4183	35.7834	Avena	sterilis	Avena sterilis L.	10	0
372	LBN	H01C37T2Q4	2021-05-25	37	Ain Ata-Jabal El Khan	2	4	0.8	33.4183	35.7834	Trifolium	boissieri	Trifolium boissieri Guss.	17	0
373	LBN	H01C37T2Q4	2021-05-25	37	Ain Ata-Jabal El Khan	2	4	0.8	33.4183	35.7834	Trifolium	stellatum	Trifolium stellatum L.	50	0.05
374	LBN	H01C38T1Q1	2021-05-25	38	Ain Ata-Wadi Ain El Sayegh	1	1	0.45	33.4191	35.8021	Avena	sterilis	Avena sterilis L.	38
375	LBN	H01C38T1Q1	2021-05-25	38	Ain Ata-Wadi Ain El Sayegh	1	1	0.45	33.4191	35.8021	Trifolium	resupinatum	Trifolium resupinatum var. resupinatum	50	0.3
376	LBN	H01C38T1Q1	2021-05-25	38	Ain Ata-Wadi Ain El Sayegh	1	1	0.45	33.4191	35.8021	Trifolium	stellatum	Trifolium stellatum L.	50	0.45
377	LBN	H01C38T1Q2	2021-05-25	38	Ain Ata-Wadi Ain El Sayegh	1	2	0.45	33.4189	35.8023	Aegilops	sp.	aegilops sp.	50	0.05
378	LBN	H01C38T1Q2	2021-05-25	38	Ain Ata-Wadi Ain El Sayegh	1	2	0.45	33.4189	35.8023	Avena	sterilis	Avena sterilis L.	20	0
379	LBN	H01C38T1Q2	2021-05-25	38	Ain Ata-Wadi Ain El Sayegh	1	2	0.45	33.4189	35.8023	Hordeum	murinum	Hordeum murinum subsp. glaucum	7	0
380	LBN	H01C38T1Q2	2021-05-25	38	Ain Ata-Wadi Ain El Sayegh	1	2	0.45	33.4189	35.8023	Trifolium	resupinatum	Trifolium resupinatum var. resupinatum	11	0
381	LBN	H01C38T1Q2	2021-05-25	38	Ain Ata-Wadi Ain El Sayegh	1	2	0.45	33.4189	35.8023	Trifolium	stellatum	Trifolium stellatum L.	50	0.3
382	LBN	H01C38T1Q3	2021-05-25	38	Ain Ata-Wadi Ain El Sayegh	1	3	0.6	33.4188	35.8025	Aegilops	sp.	Aegilops sp.	2	0
383	LBN	H01C38T1Q3	2021-05-25	38	Ain Ata-Wadi Ain El Sayegh	1	3	0.6	33.4188	35.8025	Avena	sterilis	Avena sterilis L.	5	0
384	LBN	H01C38T1Q3	2021-05-25	38	Ain Ata-Wadi Ain El Sayegh	1	3	0.6	33.4188	35.8025	Bromus	sterilis	Bromus sterilis L.	2	0
385	LBN	H01C38T1Q3	2021-05-25	38	Ain Ata-Wadi Ain El Sayegh	1	3	0.6	33.4188	35.8025	coronilla	scorpioides	coronilla scorpioides L.	4	0
386	LBN	H01C38T1Q3	2021-05-25	38	Ain Ata-Wadi Ain El Sayegh	1	3	0.6	33.4188	35.8025	Hordeum	murinum	Hordeum murinum subsp. glaucum	2	0
387	LBN	H01C38T1Q3	2021-05-25	38	Ain Ata-Wadi Ain El Sayegh	1	3	0.6	33.4188	35.8025	Lolium	rigidum	Lolium rigidum Goud.	7	0
388	LBN	H01C38T1Q3	2021-05-25	38	Ain Ata-Wadi Ain El Sayegh	1	3	0.6	33.4188	35.8025	Trifolium	pilulare	Trifolium pilulare Boiss.	3	0
389	LBN	H01C38T1Q3	2021-05-25	38	Ain Ata-Wadi Ain El Sayegh	1	3	0.6	33.4188	35.8025	Trifolium	resupinatum	Trifolium resupinatum var. resupinatum	8	0
390	LBN	H01C38T1Q3	2021-05-25	38	Ain Ata-Wadi Ain El Sayegh	1	3	0.6	33.4188	35.8025	Trifolium	stellatum	Trifolium stellatum L.	25	0
391	LBN	H01C38T1Q4	2021-05-25	38	Ain Ata-Wadi Ain El Sayegh	1	4	0.65	33.4186	35.8027	Avena	sterilis	Avena sterilis L.	10	0
392	LBN	H01C38T1Q4	2021-05-25	38	Ain Ata-Wadi Ain El Sayegh	1	4	0.65	33.4186	35.8027	Trifolium	resupinatum	Trifolium resupinatum var. resupinatum		0.2
393	LBN	H01C38T1Q5	2021-05-25	38	Ain Ata-Wadi Ain El Sayegh	1	5	0.8	33.4184	35.8029	coronilla	scorpioides	coronilla scorpioides L.	7	0
394	LBN	H01C38T1Q5	2021-05-25	38	Ain Ata-Wadi Ain El Sayegh	1	5	0.8	33.4184	35.8029	Hordeum	murinum	Hordeum murinum subsp. glaucum	3	0
395	LBN	H01C38T1Q5	2021-05-25	38	Ain Ata-Wadi Ain El Sayegh	1	5	0.8	33.4184	35.8029	Trifolium	resupinatum	Trifolium resupinatum var. resupinatum	50	0.05
396	LBN	H01C38T1Q5	2021-05-25	38	Ain Ata-Wadi Ain El Sayegh	1	5	0.8	33.4184	35.8029	Trifolium	stellatum	Trifolium stellatum L.	50	0.35
397	LBN	H01C38T2Q1	2021-05-25	38	Ain Ata-Wadi Ain El Sayegh	2	1	0.05	33.4177	35.8046	Aegilops	sp.	Aegilops sp.	2	0
398	LBN	H01C38T2Q1	2021-05-25	38	Ain Ata-Wadi Ain El Sayegh	2	1	0.05	33.4177	35.8046	Avena	sterilis	Avena sterilis L.	28	0
399	LBN	H01C38T2Q1	2021-05-25	38	Ain Ata-Wadi Ain El Sayegh	2	1	0.05	33.4177	35.8046	Lens	culinaris	Lens culinaris subsp. orientalis (Boiss.) Ponert	8	0
400	LBN	H01C38T2Q1	2021-05-25	38	Ain Ata-Wadi Ain El Sayegh	2	1	0.05	33.4177	35.8046	Trifolium	resupinatum	Trifolium resupinatum var. resupinatum	9	0
402	LBN	H01C38T2Q3	2021-05-25	38	Ain Ata-Wadi Ain El Sayegh	2	3	0.07	33.4173	35.8049	Avena	sterilis	Avena sterilis L.	2	0
403	LBN	H01C38T2Q3	2021-05-25	38	Ain Ata-Wadi Ain El Sayegh	2	3	0.07	33.4173	35.8049	Lolium	rigidum	Lolium rigidum Goud.	3	0
405	LBN	H01C18T1Q1	2021-05-26	18	Rashaya El Wadi-Wadi Samouk	1	1	0.2	33.4727	35.8661	Avena	sterilis	Avena sterilis L.	50	0.2
406	LBN	H01C18T1Q1	2021-05-26	18	Rashaya El Wadi-Wadi Samouk	1	1	0.2	33.4727	35.8661	Bromus	sterilis	Bromus sterilis L.	50	0.05
407	LBN	H01C18T1Q1	2021-05-26	18	Rashaya El Wadi-Wadi Samouk	1	1	0.2	33.4727	35.8661	Hordeum	spontaneum	Hordeum spontaneum C. Koch	19	0
408	LBN	H01C18T1Q1	2021-05-26	18	Rashaya El Wadi-Wadi Samouk	1	1	0.2	33.4727	35.8661	Trifolium	purpureum	Trifolium purpureum var. purpureum	1	0
409	LBN	H01C18T1Q1	2021-05-26	18	Rashaya El Wadi-Wadi Samouk	1	1	0.2	33.4727	35.8661	Trifolium	resupinatum	Trifolium resupinatum var. resupinatum	23	0
410	LBN	H01C18T1Q1	2021-05-26	18	Rashaya El Wadi-Wadi Samouk	1	1	0.2	33.4727	35.8661	Trifolium	stellatum	Trifolium stellatum L.	50	0.25
411	LBN	H01C18T1Q2	2021-05-26	18	Rashaya El Wadi-Wadi Samouk	1	2	0.65	33.4727	35.8662	Aegilops	sp.	Aegilops sp.	3	0
412	LBN	H01C18T1Q2	2021-05-26	18	Rashaya El Wadi-Wadi Samouk	1	2	0.65	33.4727	35.8662	Avena	sterilis	Avena sterilis L.	31	0
413	LBN	H01C18T1Q2	2021-05-26	18	Rashaya El Wadi-Wadi Samouk	1	2	0.65	33.4727	35.8662	Hordeum	bulbosum	Hordeum bulbosum L.	4	0
414	LBN	H01C18T1Q2	2021-05-26	18	Rashaya El Wadi-Wadi Samouk	1	2	0.65	33.4727	35.8662	Lolium	rigidum	Lolium rigidum Goud.	1	0
415	LBN	H01C18T1Q2	2021-05-26	18	Rashaya El Wadi-Wadi Samouk	1	2	0.65	33.4727	35.8662	Trifolium	resupinatum	Trifolium resupinatum var. resupinatum	32	0
416	LBN	H01C18T1Q2	2021-05-26	18	Rashaya El Wadi-Wadi Samouk	1	2	0.65	33.4727	35.8662	Trifolium	scutatum	Trifolium scutatum Boiss.	5	0
417	LBN	H01C18T1Q2	2021-05-26	18	Rashaya El Wadi-Wadi Samouk	1	2	0.65	33.4727	35.8662	Trifolium	stellatum	Trifolium stellatum L.	50	0.05
418	LBN	H01C18T1Q3	2021-05-26	18	Rashaya El Wadi-Wadi Samouk	1	3	0.65	33.4727	35.8663	Aegilops	sp.	Aegilops sp.	23	0
419	LBN	H01C18T1Q3	2021-05-26	18	Rashaya El Wadi-Wadi Samouk	1	3	0.65	33.4727	35.8663	Avena	sterilis	Avena sterilis L.	45	0
420	LBN	H01C18T1Q3	2021-05-26	18	Rashaya El Wadi-Wadi Samouk	1	3	0.65	33.4727	35.8663	Hordeum	bulbosum	Hordeum bulbosum L.	20	0
421	LBN	H01C18T1Q3	2021-05-26	18	Rashaya El Wadi-Wadi Samouk	1	3	0.65	33.4727	35.8663	Trifolium	resupinatum	Trifolium resupinatum var. resupinatum	4	0
422	LBN	H01C18T1Q3	2021-05-26	18	Rashaya El Wadi-Wadi Samouk	1	3	0.65	33.4727	35.8663	Trifolium	scutatum	Trifolium scutatum Boiss.	0.05	0
423	LBN	H01C18T1Q3	2021-05-26	18	Rashaya El Wadi-Wadi Samouk	1	3	0.65	33.4727	35.8663	Trifolium	stellatum	Trifolium stellatum L.	50	0.1
424	LBN	H01C18T1Q4	2021-05-26	18	Rashaya El Wadi-Wadi Samouk	1	4	0.4	33.4727	35.8665	Aegilops	sp.	Aegilops sp.	3	0
425	LBN	H01C18T1Q4	2021-05-26	18	Rashaya El Wadi-Wadi Samouk	1	4	0.4	33.4727	35.8665	Avena	sterilis	Avena sterilis L.	20	0
427	LBN	H01C18T1Q4	2021-05-26	18	Rashaya El Wadi-Wadi Samouk	1	4	0.4	33.4727	35.8665	Hordeum	bulbosum	Hordeum bulbosum L.	1	0
428	LBN	H01C18T1Q4	2021-05-26	18	Rashaya El Wadi-Wadi Samouk	1	4	0.4	33.4727	35.8665	Lolium	rigidum	Lolium rigidum Goud.	5	0
429	LBN	H01C18T1Q4	2021-05-26	18	Rashaya El Wadi-Wadi Samouk	1	4	0.4	33.4727	35.8665	Trifolium	resupinatum	Trifolium resupinatum var. resupinatum	18	0
430	LBN	H01C18T1Q4	2021-05-26	18	Rashaya El Wadi-Wadi Samouk	1	4	0.4	33.4727	35.8665	Trifolium	scutatum	Trifolium scutatum Boiss.	22	0
431	LBN	H01C18T1Q4	2021-05-26	18	Rashaya El Wadi-Wadi Samouk	1	4	0.4	33.4727	35.8665	Trifolium	stellatum	Trifolium stellatum L.	50	0.07
432	LBN	H01C18T1Q5	2021-05-26	18	Rashaya El Wadi-Wadi Samouk	1	5	0.1	33.4727	35.8666	Aegilops	sp.	aegilops sp.	18	0
433	LBN	H01C18T1Q5	2021-05-26	18	Rashaya El Wadi-Wadi Samouk	1	5	0.1	33.4727	35.8666	Avena	sterilis	Avena sterilis L.	28	0
435	LBN	H01C18T1Q5	2021-05-26	18	Rashaya El Wadi-Wadi Samouk	1	5	0.1	33.4727	35.8666	Hordeum	bulbosum	Hordeum bulbosum L.	4	0
436	LBN	H01C18T1Q5	2021-05-26	18	Rashaya El Wadi-Wadi Samouk	1	5	0.1	33.4727	35.8666	Trifolium	bullatum	Trifolium bullatum var. bullatum	7	0
437	LBN	H01C18T1Q5	2021-05-26	18	Rashaya El Wadi-Wadi Samouk	1	5	0.1	33.4727	35.8666	Trifolium	resupinatum	Trifolium resupinatum var. resupinatum	22	0
438	LBN	H01C18T1Q5	2021-05-26	18	Rashaya El Wadi-Wadi Samouk	1	5	0.1	33.4727	35.8666	Trifolium	stellatum	Trifolium stellatum L.	50	0.1
440	LBN	H01C18T2Q1	2021-05-26	18	Rashaya El Wadi-Wadi Samouk	2	1	0.05	33.4659	35.8699	Avena	sterilis	Avena sterilis L.	26	0
441	LBN	H01C18T2Q1	2021-05-26	18	Rashaya El Wadi-Wadi Samouk	2	1	0.05	33.4659	35.8699	Bromus	sterilis	Bromus sterilis L.	12	0
442	LBN	H01C18T2Q1	2021-05-26	18	Rashaya El Wadi-Wadi Samouk	2	1	0.05	33.4659	35.8699	Hordeum	spontaneum	Hordeum spontaneum C. Koch	6	0
443	LBN	H01C18T2Q1	2021-05-26	18	Rashaya El Wadi-Wadi Samouk	2	1	0.05	33.4659	35.8699	Trifolium	boissieri	Trifolium boissieri Guss.	7	0
444	LBN	H01C18T2Q1	2021-05-26	18	Rashaya El Wadi-Wadi Samouk	2	1	0.05	33.4659	35.8699	Trifolium	pilulare	Trifolium pilulare Boiss.	23	0
445	LBN	H01C18T2Q1	2021-05-26	18	Rashaya El Wadi-Wadi Samouk	2	1	0.05	33.4659	35.8699	Trifolium	resupinatum	Trifolium resupinatum var. resupinatum	25	0
446	LBN	H01C18T2Q1	2021-05-26	18	Rashaya El Wadi-Wadi Samouk	2	1	0.05	33.4659	35.8699	Trifolium	scutatum	Trifolium scutatum Boiss.	8	0
447	LBN	H01C18T2Q1	2021-05-26	18	Rashaya El Wadi-Wadi Samouk	2	1	0.05	33.4659	35.8699	Trifolium	stellatum	Trifolium stellatum L.	23	0
448	LBN	H01C18T2Q2	2021-05-26	18	Rashaya El Wadi-Wadi Samouk	2	2	0.35	33.4659	35.87	Aegilops	sp.	Aegilops sp.	5	0
449	LBN	H01C18T2Q2	2021-05-26	18	Rashaya El Wadi-Wadi Samouk	2	2	0.35	33.4659	35.87	Avena	sterilis	Avena sterilis L.	50	0.07
450	LBN	H01C18T2Q2	2021-05-26	18	Rashaya El Wadi-Wadi Samouk	2	2	0.35	33.4659	35.87	Hordeum	bulbosum	Hordeum bulbosum L.	5	0
451	LBN	H01C18T2Q2	2021-05-26	18	Rashaya El Wadi-Wadi Samouk	2	2	0.35	33.4659	35.87	Lolium	rigidum	Lolium rigidum Goud.	3	0
452	LBN	H01C18T2Q2	2021-05-26	18	Rashaya El Wadi-Wadi Samouk	2	2	0.35	33.4659	35.87	Trifolium	arvense	Trifolium arvense L.	12	0
453	LBN	H01C18T2Q2	2021-05-26	18	Rashaya El Wadi-Wadi Samouk	2	2	0.35	33.4659	35.87	Trifolium	resupinatum	Trifolium resupinatum var. resupinatum	50	0.08
454	LBN	H01C18T2Q2	2021-05-26	18	Rashaya El Wadi-Wadi Samouk	2	2	0.35	33.4659	35.87	Trifolium	stellatum	Trifolium stellatum L.	27	0
455	LBN	H01C18T2Q3	2021-05-26	18	Rashaya El Wadi-Wadi Samouk	2	3	0.5	33.466	35.8702	Aegilops	sp.	Aegilops sp.	3	0
456	LBN	H01C18T2Q3	2021-05-26	18	Rashaya El Wadi-Wadi Samouk	2	3	0.5	33.466	35.8702	Avena	sterilis	Avena sterilis L.	27	0
457	LBN	H01C18T2Q3	2021-05-26	18	Rashaya El Wadi-Wadi Samouk	2	3	0.5	33.466	35.8702	Hordeum	bulbosum	Hordeum bulbosum L.	6	0
458	LBN	H01C18T2Q3	2021-05-26	18	Rashaya El Wadi-Wadi Samouk	2	3	0.5	33.466	35.8702	Trifolium	resupinatum	Trifolium resupinatum var. resupinatum	7	0
459	LBN	H01C18T2Q3	2021-05-26	18	Rashaya El Wadi-Wadi Samouk	2	3	0.5	33.466	35.8702	Trifolium	scutatum	Trifolium scutatum Boiss.	18	0
460	LBN	H01C18T2Q3	2021-05-26	18	Rashaya El Wadi-Wadi Samouk	2	3	0.5	33.466	35.8702	Trifolium	stellatum	Trifolium stellatum L.	50	0.35
461	LBN	H01C18T2Q4	2021-05-26	18	Rashaya El Wadi-Wadi Samouk	2	4	0.2	33.466	35.8703	Aegilops	sp.	Aegilops sp.	6	0
462	LBN	H01C18T2Q4	2021-05-26	18	Rashaya El Wadi-Wadi Samouk	2	4	0.2	33.466	35.8703	Avena	sterilis	Avena sterilis L.	50	0.04
463	LBN	H01C18T2Q4	2021-05-26	18	Rashaya El Wadi-Wadi Samouk	2	4	0.2	33.466	35.8703	Hordeum	murinum	Hordeum murinum subsp. glaucum	1	0
464	LBN	H01C18T2Q4	2021-05-26	18	Rashaya El Wadi-Wadi Samouk	2	4	0.2	33.466	35.8703	Trifolium	resupinatum	Trifolium resupinatum var. resupinatum	15	0
465	LBN	H01C18T2Q4	2021-05-26	18	Rashaya El Wadi-Wadi Samouk	2	4	0.2	33.466	35.8703	Trifolium	scutatum	Trifolium scutatum Boiss.	50	0.05
466	LBN	H01C18T2Q4	2021-05-26	18	Rashaya El Wadi-Wadi Samouk	2	4	0.2	33.466	35.8703	Trifolium	stellatum	Trifolium stellatum L.	50	0.25
467	LBN	H01C18T2Q5	2021-05-26	18	Rashaya El Wadi-Wadi Samouk	2	5	0.7	33.466	35.8704	Aegilops	sp.	Aegilops sp.	7	0
468	LBN	H01C18T2Q5	2021-05-26	18	Rashaya El Wadi-Wadi Samouk	2	5	0.7	33.466	35.8704	Bromus	sterilis	Bromus sterilis L.	50	0.07
469	LBN	H01C18T2Q5	2021-05-26	18	Rashaya El Wadi-Wadi Samouk	2	5	0.7	33.466	35.8704	Hordeum	bulbosum	Hordeum bulbosum L.	8	0
470	LBN	H01C18T2Q5	2021-05-26	18	Rashaya El Wadi-Wadi Samouk	2	5	0.7	33.466	35.8704	Hordeum	murinum	Hordeum murinum subsp. glaucum	9	0
471	LBN	H01C18T2Q5	2021-05-26	18	Rashaya El Wadi-Wadi Samouk	2	5	0.7	33.466	35.8704	Lathyrus	aphaca	Lathyrus aphaca L.	5	0
472	LBN	H01C19T1Q1	2021-05-26	19	Rouwayset el Rafiaa-Sammouk	1	1	0.1	33.4623	35.8852	Aegilops	sp.	Aegilops sp.	34	0
473	LBN	H01C19T1Q1	2021-05-26	19	Rouwayset el Rafiaa-Sammouk	1	1	0.1	33.4623	35.8852	Hordeum	bulbosum	Hordeum bulbosum L.	4	0
474	LBN	H01C19T1Q1	2021-05-26	19	Rouwayset el Rafiaa-Sammouk	1	1	0.1	33.4623	35.8852	Hordeum	murinum	Hordeum murinum subsp. glaucum	5	0
475	LBN	H01C19T1Q1	2021-05-26	19	Rouwayset el Rafiaa-Sammouk	1	1	0.1	33.4623	35.8852	Medicago	rotata	Medicago rotata var. rotata	1	0
476	LBN	H01C19T1Q1	2021-05-26	19	Rouwayset el Rafiaa-Sammouk	1	1	0.1	33.4623	35.8852	Trifolium	pilulare	Trifolium pilulare Boiss.	15	0
477	LBN	H01C19T1Q1	2021-05-26	19	Rouwayset el Rafiaa-Sammouk	1	1	0.1	33.4623	35.8852	Trifolium	resupinatum	Trifolium resupinatum var. resupinatum	25	0
478	LBN	H01C19T1Q1	2021-05-26	19	Rouwayset el Rafiaa-Sammouk	1	1	0.1	33.4623	35.8852	Trifolium	stellatum	Trifolium stellatum L.	50	0.2
479	LBN	H01C19T1Q2	2021-05-26	19	Rouwayset el Rafiaa-Sammouk	1	2	0.25	33.4625	35.8852	Aegilops	sp.	Aegilops sp.	2	0
480	LBN	H01C19T1Q2	2021-05-26	19	Rouwayset el Rafiaa-Sammouk	1	2	0.25	33.4625	35.8852	Avena	sterilis	Avena sterilis L.	38	0
481	LBN	H01C19T1Q2	2021-05-26	19	Rouwayset el Rafiaa-Sammouk	1	2	0.25	33.4625	35.8852	Hordeum	bulbosum	Hordeum bulbosum L.	7	0
482	LBN	H01C19T1Q2	2021-05-26	19	Rouwayset el Rafiaa-Sammouk	1	2	0.25	33.4625	35.8852	Hordeum	murinum	Hordeum murinum subsp. glaucum	3	0
483	LBN	H01C19T1Q2	2021-05-26	19	Rouwayset el Rafiaa-Sammouk	1	2	0.25	33.4625	35.8852	Trifolium	resupinatum	Trifolium resupinatum var. resupinatum	50	0.2
484	LBN	H01C19T1Q2	2021-05-26	19	Rouwayset el Rafiaa-Sammouk	1	2	0.25	33.4625	35.8852	Trifolium	scutatum	Trifolium scutatum Boiss.	28	0
485	LBN	H01C19T1Q2	2021-05-26	19	Rouwayset el Rafiaa-Sammouk	1	2	0.25	33.4625	35.8852	Trifolium	stellatum	Trifolium stellatum L.	50	0.5
486	LBN	H01C19T1Q4	2021-05-26	19	Rouwayset el Rafiaa-Sammouk	1	4	0.75	33.4627	35.885	Avena	sterilis	Avena sterilis L.	23	0
487	LBN	H01C19T1Q4	2021-05-26	19	Rouwayset el Rafiaa-Sammouk	1	4	0.75	33.4627	35.885	Hordeum	murinum	Hordeum murinum subsp. glaucum	19	0
488	LBN	H01C19T1Q4	2021-05-26	19	Rouwayset el Rafiaa-Sammouk	1	4	0.75	33.4627	35.885	Trifolium	scutatum	Trifolium scutatum Boiss.	50	0.05
489	LBN	H01C19T1Q4	2021-05-26	19	Rouwayset el Rafiaa-Sammouk	1	4	0.75	33.4627	35.885	Trifolium	stellatum	Trifolium stellatum L.	20	0
490	LBN	H01C19T1Q5	2021-05-26	19	Rouwayset el Rafiaa-Sammouk	1	5	0.35	33.4628	35.885	Aegilops	sp.	aegilops sp.	27	0
491	LBN	H01C19T1Q5	2021-05-26	19	Rouwayset el Rafiaa-Sammouk	1	5	0.35	33.4628	35.885	Hordeum	bulbosum	Hordeum bulbosum L.	27	0
492	LBN	H01C19T1Q5	2021-05-26	19	Rouwayset el Rafiaa-Sammouk	1	5	0.35	33.4628	35.885	Trifolium	pilulare	Trifolium pilulare Boiss.	17	0
493	LBN	H01C19T1Q5	2021-05-26	19	Rouwayset el Rafiaa-Sammouk	1	5	0.35	33.4628	35.885	Trifolium	resupinatum	Trifolium resupinatum var. resupinatum	20	0
494	LBN	H01C19T1Q5	2021-05-26	19	Rouwayset el Rafiaa-Sammouk	1	5	0.35	33.4628	35.885	Trifolium	scutatum	Trifolium scutatum Boiss.	50	0.05
495	LBN	H01C19T1Q5	2021-05-26	19	Rouwayset el Rafiaa-Sammouk	1	5	0.35	33.4628	35.885	Trifolium	stellatum	Trifolium stellatum L.	50	0.5
496	LBN	H01C19T2Q1	2021-05-26	19	Rouwayset el Rafiaa-Sammouk	2	1	0.1	33.4676	35.8835	Avena	sterilis	Avena sterilis L.	50	0.07
497	LBN	H01C19T2Q1	2021-05-26	19	Rouwayset el Rafiaa-Sammouk	2	1	0.1	33.4676	35.8835	Trifolium	hirtum	Trifolium hirtum All.	28	0
498	LBN	H01C19T2Q1	2021-05-26	19	Rouwayset el Rafiaa-Sammouk	2	1	0.1	33.4676	35.8835	Trifolium	resupinatum	Trifolium resupinatum var. resupinatum	22	0
499	LBN	H01C19T2Q1	2021-05-26	19	Rouwayset el Rafiaa-Sammouk	2	1	0.1	33.4676	35.8835	Trifolium	scutatum	Trifolium scutatum Boiss.	50	0.04
500	LBN	H01C19T2Q1	2021-05-26	19	Rouwayset el Rafiaa-Sammouk	2	1	0.1	33.4676	35.8835	Trifolium	stellatum	Trifolium stellatum L.	50	0.45
501	LBN	H01C19T2Q2	2021-05-26	19	Rouwayset el Rafiaa-Sammouk	2	2	0.7	33.4677	35.8834	Avena	sterilis	Avena sterilis L.	16	0
502	LBN	H01C19T2Q2	2021-05-26	19	Rouwayset el Rafiaa-Sammouk	2	2	0.7	33.4677	35.8834	Bromus	sterilis	Bromus sterilis L.	3	0
503	LBN	H01C19T2Q2	2021-05-26	19	Rouwayset el Rafiaa-Sammouk	2	2	0.7	33.4677	35.8834	Hordeum	bulbosum	Hordeum bulbosum L.	4	0
504	LBN	H01C19T2Q2	2021-05-26	19	Rouwayset el Rafiaa-Sammouk	2	2	0.7	33.4677	35.8834	Hordeum	murinum	Hordeum murinum subsp. glaucum	4	0
505	LBN	H01C19T2Q2	2021-05-26	19	Rouwayset el Rafiaa-Sammouk	2	2	0.7	33.4677	35.8834	Trifolium	stellatum	Trifolium stellatum L.	50	0.45
506	LBN	H01C19T2Q3	2021-05-26	19	Rouwayset el Rafiaa-Sammouk	2	3	0.9	33.4678	35.8834	Avena	sterilis	Avena sterilis L.	6	0
507	LBN	H01C19T2Q3	2021-05-26	19	Rouwayset el Rafiaa-Sammouk	2	3	0.9	33.4678	35.8834	Bromus	sterilis	Bromus sterilis L.	7	0
508	LBN	H01C19T2Q3	2021-05-26	19	Rouwayset el Rafiaa-Sammouk	2	3	0.9	33.4678	35.8834	Lolium	rigidum	Lolium rigidum Goud.	5	0
509	LBN	H01C19T2Q4	2021-05-26	19	Rouwayset el Rafiaa-Sammouk	2	4	0.1	33.468	35.8834	Aegilops	sp.	Aegilops sp.	50	0.2
510	LBN	H01C19T2Q4	2021-05-26	19	Rouwayset el Rafiaa-Sammouk	2	4	0.1	33.468	35.8834	Hordeum	murinum	Hordeum murinum subsp. glaucum	27	0
511	LBN	H01C19T2Q4	2021-05-26	19	Rouwayset el Rafiaa-Sammouk	2	4	0.1	33.468	35.8834	Trifolium	scutatum	Trifolium scutatum Boiss.	23	0
512	LBN	H01C19T2Q4	2021-05-26	19	Rouwayset el Rafiaa-Sammouk	2	4	0.1	33.468	35.8834	Trifolium	stellatum	Trifolium stellatum L.	50	0.05
513	LBN	H01C19T2Q5	2021-05-26	19	Rouwayset el Rafiaa-Sammouk	2	5	0.95	33.4681	35.8834	Aegilops	sp.	aegilops sp.	25	0
514	LBN	H01C19T2Q5	2021-05-26	19	Rouwayset el Rafiaa-Sammouk	2	5	0.95	33.4681	35.8834	Avena	sterilis	Avena sterilis L.	15	0
515	LBN	H01C25T1Q1	2021-05-26	25	Jourit L Nkar - Al Chok	1	1	0.4	33.4486	35.8457	Aegilops	biuncialis	Aegilops biuncialis Vis.	50	0.4
516	LBN	H01C25T1Q1	2021-05-26	25	Jourit L Nkar - Al Chok	1	1	0.4	33.4486	35.8457	Bromus	sterilis	Bromus sterilis L.	8	0
517	LBN	H01C25T1Q1	2021-05-26	25	Jourit L Nkar - Al Chok	1	1	0.4	33.4486	35.8457	coronilla	scorpioides	coronilla scorpioides L.	12	0
518	LBN	H01C25T1Q1	2021-05-26	25	Jourit L Nkar - Al Chok	1	1	0.4	33.4486	35.8457	Hordeum	murinum	Hordeum murinum subsp. glaucum	7	0
519	LBN	H01C25T1Q1	2021-05-26	25	Jourit L Nkar - Al Chok	1	1	0.4	33.4486	35.8457	Hordeum	spontaneum	Hordeum spontaneum C. Koch	18	0
520	LBN	H01C25T1Q1	2021-05-26	25	Jourit L Nkar - Al Chok	1	1	0.4	33.4486	35.8457	vicia	tenuifolia	Vicia tenuifolia Roth.	2	0
522	LBN	H01C25T1Q2	2021-05-26	25	Jourit L Nkar - Al Chok	1	2	0.75	33.4486	35.8458	Hordeum	spontaneum	Hordeum spontaneum C. Koch	1	0
523	LBN	H01C25T1Q2	2021-05-26	25	Jourit L Nkar - Al Chok	1	2	0.75	33.4486	35.8458	Lathyrus	aphaca	Lathyrus aphaca L.	15	0
524	LBN	H01C25T1Q2	2021-05-26	25	Jourit L Nkar - Al Chok	1	2	0.75	33.4486	35.8458	Trifolium	glanduliferum	Trifolium glanduliferum	23	0
525	LBN	H01C25T1Q3	2021-05-26	25	Jourit L Nkar - Al Chok	1	3	0.55	33.4486	35.846	Lolium	rigidum	Lolium rigidum Goud.	7	0
526	LBN	H01C25T1Q4	2021-05-26	25	Jourit L Nkar - Al Chok	1	4	0.4	33.4486	35.8461	Bromus	sterilis	Bromus sterilis L.	8	0
527	LBN	H01C25T1Q4	2021-05-26	25	Jourit L Nkar - Al Chok	1	4	0.4	33.4486	35.8461	Hordeum	bulbosum	Hordeum bulbosum L.	2	0
529	LBN	H01C25T1Q5	2021-05-26	25	Jourit L Nkar - Al Chok	1	5	0.45	33.4486	35.8462	Hordeum	murinum	Hordeum murinum subsp. glaucum	3	0
530	LBN	H01C25T1Q5	2021-05-26	25	Jourit L Nkar - Al Chok	1	5	0.45	33.4486	35.8462	Lolium	rigidum	Lolium rigidum Goud.	4	0
532	LBN	H01C25T2Q1	2021-05-26	25	Jourit L Nkar - Al Chok	2	1	0.4	33.4463	35.8375	Bromus	sterilis	Bromus sterilis L.	8	0
533	LBN	H01C25T2Q1	2021-05-26	25	Jourit L Nkar - Al Chok	2	1	0.4	33.4463	35.8375	Hordeum	bulbosum	Hordeum bulbosum L.	2	0
534	LBN	H01C25T2Q1	2021-05-26	25	Jourit L Nkar - Al Chok	2	1	0.4	33.4463	35.8375	Lolium	rigidum	Lolium rigidum Goud.	5	0
536	LBN	H01C25T2Q2	2021-05-26	25	Jourit L Nkar - Al Chok	2	2	0.8	33.4465	35.8375	Bromus	sterilis	Bromus sterilis L.	6	0
537	LBN	H01C25T2Q2	2021-05-26	25	Jourit L Nkar - Al Chok	2	2	0.8	33.4465	35.8375	Hordeum	bulbosum	Hordeum bulbosum L.	1	0
538	LBN	H01C25T2Q3	2021-05-26	25	Jourit L Nkar - Al Chok	2	3	0.9	33.4466	35.8375	Avena	sterilis	Avena sterilis L.	2	0
539	LBN	H01C25T2Q3	2021-05-26	25	Jourit L Nkar - Al Chok	2	3	0.9	33.4466	35.8375	Hordeum	bulbosum	Hordeum bulbosum L.	2	0
540	LBN	H01C25T2Q3	2021-05-26	25	Jourit L Nkar - Al Chok	2	3	0.9	33.4466	35.8375	Hordeum	spontaneum	Hordeum spontaneum C. Koch	1	0
541	LBN	H01C25T2Q3	2021-05-26	25	Jourit L Nkar - Al Chok	2	3	0.9	33.4466	35.8375	Lolium	rigidum	Lolium rigidum Goud.	4	0
542	LBN	H01C25T2Q3	2021-05-26	25	Jourit L Nkar - Al Chok	2	3	0.9	33.4466	35.8375	Trifolium	glanduliferum	Trifolium glanduliferum	3	0
544	LBN	H01C25T2Q4	2021-05-26	25	Jourit L Nkar - Al Chok	2	4	0.9	33.4467	35.8734	Avena	sterilis	Avena sterilis L.	1	0
547	LBN	H01C25T2Q5	2021-05-26	25	Jourit L Nkar - Al Chok	2	5	0.15	33.4468	35.8374	Aegilops	sp.	Aegilops sp.	50	0.7
548	LBN	H01C17T1Q1	2021-05-26	17	Al Yebse- Wadi El Botem	1	1	0.2	33.4724	35.8469	Avena	sterilis	Avena sterilis L.	50	0.6
549	LBN	H01C17T1Q1	2021-05-26	17	Al Yebse- Wadi El Botem	1	1	0.2	33.4724	35.8469	Trifolium	resupinatum	Trifolium resupinatum var. resupinatum	10	0
550	LBN	H01C17T1Q1	2021-05-26	17	Al Yebse- Wadi El Botem	1	1	0.2	33.4724	35.8469	Trifolium	stellatum	Trifolium stellatum L.	50	0.1
551	LBN	H01C17T1Q2	2021-05-26	17	Al Yebse- Wadi El Botem	1	2	0.25	33.4723	35.8468	Aegilops	sp.	Aegilops sp.	18	0
552	LBN	H01C17T1Q2	2021-05-26	17	Al Yebse- Wadi El Botem	1	2	0.25	33.4723	35.8468	Avena	sterilis	Avena sterilis L.	27	0
553	LBN	H01C17T1Q2	2021-05-26	17	Al Yebse- Wadi El Botem	1	2	0.25	33.4723	35.8468	Trifolium	resupinatum	Trifolium resupinatum var. resupinatum	17	0
554	LBN	H01C17T1Q2	2021-05-26	17	Al Yebse- Wadi El Botem	1	2	0.25	33.4723	35.8468	Trifolium	scutatum	Trifolium scutatum Boiss.	19	0
555	LBN	H01C17T1Q2	2021-05-26	17	Al Yebse- Wadi El Botem	1	2	0.25	33.4723	35.8468	Trifolium	stellatum	Trifolium stellatum L.	50	0.6
556	LBN	H01C17T1Q3	2021-05-26	17	Al Yebse- Wadi El Botem	1	3	0.25	33.4723	35.8467	Avena	sterilis	Avena sterilis L.	18	0
559	LBN	H01C17T1Q3	2021-05-26	17	Al Yebse- Wadi El Botem	1	3	0.25	33.4723	35.8467	Trifolium	pilulare	Trifolium pilulare Boiss.	3	0
560	LBN	H01C17T1Q3	2021-05-26	17	Al Yebse- Wadi El Botem	1	3	0.25	33.4723	35.8467	Trifolium	resupinatum	Trifolium resupinatum var. resupinatum	25	0
561	LBN	H01C17T1Q3	2021-05-26	17	Al Yebse- Wadi El Botem	1	3	0.25	33.4723	35.8467	Trifolium	stellatum	Trifolium stellatum L.	16	0
562	LBN	H01C17T1Q3	2021-05-26	17	Al Yebse- Wadi El Botem	1	3	0.25	33.4723	35.8467	Trifolium	tomentosum	Trifolium tomentosum var. glabrescens	8	0
563	LBN	H01C17T1Q4	2021-05-26	17	Al Yebse- Wadi El Botem	1	4	0.3	33.4722	35.8466	Avena	sterilis	Avena sterilis L.	23	0
564	LBN	H01C17T1Q4	2021-05-26	17	Al Yebse- Wadi El Botem	1	4	0.3	33.4722	35.8466	Hordeum	bulbosum	Hordeum bulbosum L.	1	0
565	LBN	H01C17T1Q4	2021-05-26	17	Al Yebse- Wadi El Botem	1	4	0.3	33.4722	35.8466	Trifolium	resupinatum	Trifolium resupinatum var. resupinatum	15	0
566	LBN	H01C17T1Q4	2021-05-26	17	Al Yebse- Wadi El Botem	1	4	0.3	33.4722	35.8466	Trifolium	stellatum	Trifolium stellatum L.	50	0.35
567	LBN	H01C17T1Q5	2021-05-26	17	Al Yebse- Wadi El Botem	1	5	0.05	33.4721	35.8466	Medicago	praecox	Medicago praecox	2	0
568	LBN	H01C17T1Q5	2021-05-26	17	Al Yebse- Wadi El Botem	1	5	0.05	33.4721	35.8466	Avena	sterilis	Avena sterilis L.	50	0.9
569	LBN	H01C17T2Q1	2021-05-26	17	Al Yebse- Wadi El Botem	2	1	0.7	33.4671	35.8498	Avena	sterilis	Avena sterilis L.	8	0
570	LBN	H01C17T2Q1	2021-05-26	17	Al Yebse- Wadi El Botem	2	1	0.7	33.4671	35.8498	Lens	culinaris	Lens culinaris subsp. orientalis (Boiss.) Ponert	50	0.03
572	LBN	H01C17T2Q1	2021-05-26	17	Al Yebse- Wadi El Botem	2	1	0.7	33.4671	35.8498	Trifolium	resupinatum	Trifolium resupinatum var. resupinatum	50	0.05
573	LBN	H01C17T2Q1	2021-05-26	17	Al Yebse- Wadi El Botem	2	1	0.7	33.4671	35.8498	Trifolium	stellatum	Trifolium stellatum L.	14	0
574	LBN	H01C17T2Q2	2021-05-26	17	Al Yebse- Wadi El Botem	2	2	0.3	33.4671	35.8499	Aegilops	sp.	Aegilops sp.	12	0
575	LBN	H01C17T2Q2	2021-05-26	17	Al Yebse- Wadi El Botem	2	2	0.3	33.4671	35.8499	Avena	sterilis	Avena sterilis L.	4	0
576	LBN	H01C17T2Q2	2021-05-26	17	Al Yebse- Wadi El Botem	2	2	0.3	33.4671	35.8499	Lens	culinaris	Lens culinaris subsp. orientalis (Boiss.) Ponert	2	0
577	LBN	H01C17T2Q2	2021-05-26	17	Al Yebse- Wadi El Botem	2	2	0.3	33.4671	35.8499	Lolium	rigidum	Lolium rigidum Goud.	7	0
578	LBN	H01C17T2Q2	2021-05-26	17	Al Yebse- Wadi El Botem	2	2	0.3	33.4671	35.8499	Trifolium	resupinatum	Trifolium resupinatum var. resupinatum	15	0
579	LBN	H01C17T2Q2	2021-05-26	17	Al Yebse- Wadi El Botem	2	2	0.3	33.4671	35.8499	Trifolium	stellatum	Trifolium stellatum L.	50	0.25
580	LBN	H01C17T2Q3	2021-05-26	17	Al Yebse- Wadi El Botem	2	3	0.05	33.4671	35.8501	Avena	sterilis	Avena sterilis L.	18	0
581	LBN	H01C17T2Q3	2021-05-26	17	Al Yebse- Wadi El Botem	2	3	0.05	33.4671	35.8501	Trifolium	resupinatum	Trifolium resupinatum var. resupinatum	50	0.15
582	LBN	H01C17T2Q3	2021-05-26	17	Al Yebse- Wadi El Botem	2	3	0.05	33.4671	35.8501	Trifolium	stellatum	Trifolium stellatum L.	17	0
583	LBN	H01C17T2Q4	2021-05-26	17	Al Yebse- Wadi El Botem	2	4	0.35	33.4671	35.8502	Aegilops	sp.	Aegilops sp.	8	0
584	LBN	H01C17T2Q4	2021-05-26	17	Al Yebse- Wadi El Botem	2	4	0.35	33.4671	35.8502	Avena	sterilis	Avena sterilis L.	3	0
585	LBN	H01C17T2Q4	2021-05-26	17	Al Yebse- Wadi El Botem	2	4	0.35	33.4671	35.8502	Lolium	rigidum	Lolium rigidum Goud.	16	0
586	LBN	H01C17T2Q4	2021-05-26	17	Al Yebse- Wadi El Botem	2	4	0.35	33.4671	35.8502	Trifolium	resupinatum	Trifolium resupinatum var. resupinatum	13	0
587	LBN	H01C17T2Q4	2021-05-26	17	Al Yebse- Wadi El Botem	2	4	0.35	33.4671	35.8502	Trifolium	stellatum	Trifolium stellatum L.	50	0.15
588	LBN	H01C17T2Q5	2021-05-26	17	Al Yebse- Wadi El Botem	2	5	0.7	33.4671	35.8503	Avena	sterilis	Avena sterilis L.	32	0
589	LBN	H01C17T2Q5	2021-05-26	17	Al Yebse- Wadi El Botem	2	5	0.7	33.4671	35.8503	Trifolium	stellatum	Trifolium stellatum L.	50	0.35
590	LBN	H01C24T1Q1	2021-05-27	24	Hima El Kadirin	1	1	0.35	33.4471	35.8221	Aegilops	sp.	Aegilops sp.	50	0
591	LBN	H01C24T1Q1	2021-05-27	24	Hima El Kadirin	1	1	0.35	33.4471	35.8221	Avena	sterilis	Avena sterilis L.	18	0
592	LBN	H01C24T1Q1	2021-05-27	24	Hima El Kadirin	1	1	0.35	33.4471	35.8221	Poa	pratensis	Poa pratensis L.	8	0
593	LBN	H01C24T1Q1	2021-05-27	24	Hima El Kadirin	1	1	0.35	33.4471	35.8221	Medicago	praecox	Medicago praecox	7	0
594	LBN	H01C24T1Q1	2021-05-27	24	Hima El Kadirin	1	1	0.35	33.4471	35.8221	Trifolium	pilulare	Trifolium pilulare Boiss.	4	0
595	LBN	H01C24T1Q1	2021-05-27	24	Hima El Kadirin	1	1	0.35	33.4471	35.8221	Trifolium	scutatum	Trifolium scutatum Boiss.	50	0.05
596	LBN	H01C24T1Q1	2021-05-27	24	Hima El Kadirin	1	1	0.35	33.4471	35.8221	Trifolium	stellatum	Trifolium stellatum L.	50	0.3
597	LBN	H01C24T1Q2	2021-05-27	24	Hima El Kadirin	1	2	0.75	33.4472	35.822	Aegilops	sp.	Aegilops sp.	24	0
598	LBN	H01C24T1Q2	2021-05-27	24	Hima El Kadirin	1	2	0.75	33.4472	35.822	Avena	sterilis	Avena sterilis L.	28	0
599	LBN	H01C24T1Q2	2021-05-27	24	Hima El Kadirin	1	2	0.75	33.4472	35.822	Hordeum	spontaneum	Hordeum spontaneum C. Koch	7	0
600	LBN	H01C24T1Q2	2021-05-27	24	Hima El Kadirin	1	2	0.75	33.4472	35.822	Lathyrus	aphaca	Lathyrus aphaca L.	12	0
601	LBN	H01C24T1Q2	2021-05-27	24	Hima El Kadirin	1	2	0.75	33.4472	35.822	Lathyrus	blepharicarpus	Lathyrus blepharicarpus Boiss.	1	0
602	LBN	H01C24T1Q2	2021-05-27	24	Hima El Kadirin	1	2	0.75	33.4472	35.822	Lolium	rigidum	Lolium rigidum Goud.	8	0
604	LBN	H01C24T1Q2	2021-05-27	24	Hima El Kadirin	1	2	0.75	33.4472	35.822	Trifolium	glanduliferum	Trifolium glanduliferum	18	0
605	LBN	H01C24T1Q2	2021-05-27	24	Hima El Kadirin	1	2	0.75	33.4472	35.822	Trifolium	pilulare	Trifolium pilulare Boiss.	3	0
606	LBN	H01C24T1Q2	2021-05-27	24	Hima El Kadirin	1	2	0.75	33.4472	35.822	Trifolium	scutatum	Trifolium scutatum Boiss.	12	0
607	LBN	H01C24T1Q2	2021-05-27	24	Hima El Kadirin	1	2	0.75	33.4472	35.822	Trifolium	stellatum	Trifolium stellatum L.	14	0
609	LBN	H01C24T1Q4	2021-05-27	24	Hima El Kadirin	1	4	0.2	33.4475	35.822	Aegilops	sp.	Aegilops sp.	50	0.05
610	LBN	H01C24T1Q4	2021-05-27	24	Hima El Kadirin	1	4	0.2	33.4475	35.822	Avena	sterilis	Avena sterilis L.	50	0.05
611	LBN	H01C24T1Q4	2021-05-27	24	Hima El Kadirin	1	4	0.2	33.4475	35.822	Lathyrus	aphaca	Lathyrus aphaca L.	3	0
613	LBN	H01C24T1Q4	2021-05-27	24	Hima El Kadirin	1	4	0.2	33.4475	35.822	Trifolium	glanduliferum	Trifolium glanduliferum	22	0
614	LBN	H01C24T1Q4	2021-05-27	24	Hima El Kadirin	1	4	0.2	33.4475	35.822	Trifolium	scutatum	Trifolium scutatum Boiss.	27	0
615	LBN	H01C24T1Q4	2021-05-27	24	Hima El Kadirin	1	4	0.2	33.4475	35.822	Trifolium	stellatum	Trifolium stellatum L.	50	0.07
616	LBN	H01C24T1Q5	2021-05-27	24	Hima El Kadirin	1	5	0.6	33.4476	35.822	Avena	sterilis	Avena sterilis L.	50	0.05
617	LBN	H01C24T1Q5	2021-05-27	24	Hima El Kadirin	1	5	0.6	33.4476	35.822	Bromus	sterilis	Bromus sterilis L.	14	0
618	LBN	H01C24T1Q5	2021-05-27	24	Hima El Kadirin	1	5	0.6	33.4476	35.822	coronilla	scorpioides	coronilla scorpioides L.	1	0
619	LBN	H01C24T1Q5	2021-05-27	24	Hima El Kadirin	1	5	0.6	33.4476	35.822	Lathyrus	aphaca	Lathyrus aphaca L.	21	0
620	LBN	H01C24T1Q5	2021-05-27	24	Hima El Kadirin	1	5	0.6	33.4476	35.822	Trifolium	pilulare	Trifolium pilulare Boiss.	4	0
621	LBN	H01C24T1Q5	2021-05-27	24	Hima El Kadirin	1	5	0.6	33.4476	35.822	Trifolium	resupinatum	Trifolium resupinatum var. resupinatum	7	0
622	LBN	H01C24T1Q5	2021-05-27	24	Hima El Kadirin	1	5	0.6	33.4476	35.822	Trifolium	scutatum	Trifolium scutatum Boiss.	8	0
623	LBN	H01C24T1Q5	2021-05-27	24	Hima El Kadirin	1	5	0.6	33.4476	35.822	Trifolium	stellatum	Trifolium stellatum L.	25	0
624	LBN	H01C24T1Q5	2021-05-27	24	Hima El Kadirin	1	5	0.6	33.4476	35.822	vicia	tenuifolia	Vicia tenuifolia Roth.	8	0
625	LBN	H01C24T2Q1	2021-05-27	24	Hima El Kadirin	2	1	0.35	33.4429	35.8208	Aegilops	sp.	Aegilops sp.	25	0
626	LBN	H01C24T2Q1	2021-05-27	24	Hima El Kadirin	2	1	0.35	33.4429	35.8208	Avena	sterilis	Avena sterilis L.	50	0.15
627	LBN	H01C24T2Q1	2021-05-27	24	Hima El Kadirin	2	1	0.35	33.4429	35.8208	Hordeum	murinum	Hordeum murinum subsp. glaucum	10	0
628	LBN	H01C24T2Q1	2021-05-27	24	Hima El Kadirin	2	1	0.35	33.4429	35.8208	Poa	pratensis	Poa pratensis L.	7	0
629	LBN	H01C24T2Q1	2021-05-27	24	Hima El Kadirin	2	1	0.35	33.4429	35.8208	Hordeum	spontaneum	Hordeum spontaneum C. Koch	22	0
630	LBN	H01C24T2Q1	2021-05-27	24	Hima El Kadirin	2	1	0.35	33.4429	35.8208	Trifolium	pilulare	Trifolium pilulare Boiss.	8	0
631	LBN	H01C24T2Q1	2021-05-27	24	Hima El Kadirin	2	1	0.35	33.4429	35.8208	Trifolium	resupinatum	Trifolium resupinatum var. resupinatum	22	0
632	LBN	H01C24T2Q1	2021-05-27	24	Hima El Kadirin	2	1	0.35	33.4429	35.8208	Trifolium	stellatum	Trifolium stellatum L.	17	0
633	LBN	H01C24T2Q2	2021-05-27	24	Hima El Kadirin	2	2	0.7	33.4431	35.8207	Aegilops	sp.	Aegilops sp.	5	0
634	LBN	H01C24T2Q2	2021-05-27	24	Hima El Kadirin	2	2	0.7	33.4431	35.8207	Avena	sterilis	Avena sterilis L.	21	0
635	LBN	H01C24T2Q2	2021-05-27	24	Hima El Kadirin	2	2	0.7	33.4431	35.8207	Trifolium	glanduliferum	Trifolium glanduliferum	50	0.05
636	LBN	H01C24T2Q2	2021-05-27	24	Hima El Kadirin	2	2	0.7	33.4431	35.8207	Poa	pratensis	Poa pratensis L.	5	0
637	LBN	H01C24T2Q2	2021-05-27	24	Hima El Kadirin	2	2	0.7	33.4431	35.8207	Trifolium	pilulare	Trifolium pilulare Boiss.	50	0.2
638	LBN	H01C24T2Q2	2021-05-27	24	Hima El Kadirin	2	2	0.7	33.4431	35.8207	Trifolium	resupinatum	Trifolium resupinatum var. resupinatum	50	0.05
639	LBN	H01C24T2Q2	2021-05-27	24	Hima El Kadirin	2	2	0.7	33.4431	35.8207	Trifolium	stellatum	Trifolium stellatum L.	25	0
640	LBN	H01C24T2Q3	2021-05-27	24	Hima El Kadirin	2	3	0.75	33.4432	35.8207	Aegilops	sp.	aegilops sp.	7	0
641	LBN	H01C24T2Q3	2021-05-27	24	Hima El Kadirin	2	3	0.75	33.4432	35.8207	Avena	sterilis	Avena sterilis L.	50	0.04
643	LBN	H01C24T2Q3	2021-05-27	24	Hima El Kadirin	2	3	0.75	33.4432	35.8207	Medicago	praecox	Medicago praecox	1	0
644	LBN	H01C24T2Q3	2021-05-27	24	Hima El Kadirin	2	3	0.75	33.4432	35.8207	Medicago	rotata	Medicago rotata var. rotata	1	0
645	LBN	H01C24T2Q3	2021-05-27	24	Hima El Kadirin	2	3	0.75	33.4432	35.8207	Trifolium	glanduliferum	Trifolium glanduliferum	50	0.05
646	LBN	H01C24T2Q3	2021-05-27	24	Hima El Kadirin	2	3	0.75	33.4432	35.8207	Trifolium	resupinatum	Trifolium resupinatum var. resupinatum	18	0
647	LBN	H01C24T2Q3	2021-05-27	24	Hima El Kadirin	2	3	0.75	33.4432	35.8207	Trifolium	scutatum	Trifolium scutatum Boiss.	22	0
648	LBN	H01C24T2Q3	2021-05-27	24	Hima El Kadirin	2	3	0.75	33.4432	35.8207	Trifolium	stellatum	Trifolium stellatum L.	50	0.15
649	LBN	H01C24T2Q4	2021-05-27	24	Hima El Kadirin	2	4	0.05	33.4433	35.8206	Aegilops	sp.	Aegilops sp.	50	0.2
650	LBN	H01C24T2Q4	2021-05-27	24	Hima El Kadirin	2	4	0.05	33.4433	35.8206	Avena	sterilis	Avena sterilis L.	50	0.04
651	LBN	H01C24T2Q4	2021-05-27	24	Hima El Kadirin	2	4	0.05	33.4433	35.8206	Medicago	rotata	Medicago rotata var. rotata	9	0
652	LBN	H01C24T2Q4	2021-05-27	24	Hima El Kadirin	2	4	0.05	33.4433	35.8206	Trifolium	pilulare	Trifolium pilulare Boiss.	17	0
653	LBN	H01C24T2Q4	2021-05-27	24	Hima El Kadirin	2	4	0.05	33.4433	35.8206	Trifolium	purpureum	Trifolium purpureum var. purpureum	17	0
654	LBN	H01C24T2Q4	2021-05-27	24	Hima El Kadirin	2	4	0.05	33.4433	35.8206	Trifolium	resupinatum	Trifolium resupinatum var. resupinatum	9	0
655	LBN	H01C24T2Q4	2021-05-27	24	Hima El Kadirin	2	4	0.05	33.4433	35.8206	Trifolium	scutatum	Trifolium scutatum Boiss.	21	0
656	LBN	H01C24T2Q4	2021-05-27	24	Hima El Kadirin	2	4	0.05	33.4433	35.8206	Trifolium	stellatum	Trifolium stellatum L.	22	0
657	LBN	H01C24T2Q5	2021-05-27	24	Hima El Kadirin	2	5	0.55	33.4434	35.8206	Aegilops	sp.	Aegilops sp.	38	0
658	LBN	H01C24T2Q5	2021-05-27	24	Hima El Kadirin	2	5	0.55	33.4434	35.8206	Avena	sterilis	Avena sterilis L.	50	0.04
659	LBN	H01C24T2Q5	2021-05-27	24	Hima El Kadirin	2	5	0.55	33.4434	35.8206	Hordeum	spontaneum	Hordeum spontaneum C. Koch	2	0
660	LBN	H01C24T2Q5	2021-05-27	24	Hima El Kadirin	2	5	0.55	33.4434	35.8206	Poa	pratensis	Poa pratensis L.	6	0
661	LBN	H01C24T2Q5	2021-05-27	24	Hima El Kadirin	2	5	0.55	33.4434	35.8206	Trifolium	boissieri	Trifolium boissieri Guss.	22	0
662	LBN	H01C24T2Q5	2021-05-27	24	Hima El Kadirin	2	5	0.55	33.4434	35.8206	Trifolium	purpureum	Trifolium purpureum var. purpureum	3	0
663	LBN	H01C24T2Q5	2021-05-27	24	Hima El Kadirin	2	5	0.55	33.4434	35.8206	Trifolium	scutatum	Trifolium scutatum Boiss.	50	0.07
664	LBN	H01C24T2Q5	2021-05-27	24	Hima El Kadirin	2	5	0.55	33.4434	35.8206	Trifolium	stellatum	Trifolium stellatum L.	8	0
665	LBN	H01C16T1Q1	2021-06-01	16	Arid El dalia	1	1	0.35	33.469	35.8216	Aegilops	sp.	aegilops sp.	50	0.1
666	LBN	H01C16T1Q1	2021-06-01	16	Arid El dalia	1	1	0.35	33.469	35.8216	Avena	sterilis	Avena sterilis L.	18
667	LBN	H01C16T1Q1	2021-06-01	16	Arid El dalia	1	1	0.35	33.469	35.8216	Trifolium	boissieri	Trifolium boissieri Guss.	20
668	LBN	H01C16T1Q1	2021-06-01	16	Arid El dalia	1	1	0.35	33.469	35.8216	Trifolium	scutatum	Trifolium scutatum Boiss.	50	0.05
669	LBN	H01C16T1Q1	2021-06-01	16	Arid El dalia	1	1	0.35	33.469	35.8216	Trifolium	stellatum	Trifolium stellatum L.	50	0.2
670	LBN	H01C16T1Q2	2021-06-01	16	Arid El dalia	1	2	0.05	33.4691	35.8217	Aegilops	sp.	aegilops sp.	50	0.25
671	LBN	H01C16T1Q2	2021-06-01	16	Arid El dalia	1	2	0.05	33.4691	35.8217	Avena	sterilis	Avena sterilis L.	6
672	LBN	H01C16T1Q2	2021-06-01	16	Arid El dalia	1	2	0.05	33.4691	35.8217	Trifolium	scutatum	Trifolium scutatum Boiss.	50	0.18
673	LBN	H01C16T1Q2	2021-06-01	16	Arid El dalia	1	2	0.05	33.4691	35.8217	Trifolium	stellatum	Trifolium stellatum L.	50	0.23
674	LBN	H01C16T1Q3	2021-06-01	16	Arid El dalia	1	3	0.15	33.4691	35.8218	Aegilops	sp.	Aegilops sp.
675	LBN	H01C16T1Q3	2021-06-01	16	Arid El dalia	1	3	0.15	33.4691	35.8218	Avena	sterilis	Avena sterilis L.
676	LBN	H01C16T1Q3	2021-06-01	16	Arid El dalia	1	3	0.15	33.4691	35.8218	Trifolium	boissieri	Trifolium boissieri Guss.
677	LBN	H01C16T1Q3	2021-06-01	16	Arid El dalia	1	3	0.15	33.4691	35.8218	Trifolium	stellatum	Trifolium stellatum L.
680	LBN	H01C16T1Q4	2021-06-01	16	Arid El dalia	1	4	0.25	33.4692	35.822	Trifolium	stellatum	Trifolium stellatum L.	50	0.1
681	LBN	H01C16T1Q5	2021-06-01	16	Arid El dalia	1	5	0.2	33.4693	35.822	Aegilops	sp.	Aegilops sp.
682	LBN	H01C16T1Q5	2021-06-01	16	Arid El dalia	1	5	0.2	33.4693	35.822	Avena	sterilis	Avena sterilis L.
683	LBN	H01C16T1Q5	2021-06-01	16	Arid El dalia	1	5	0.2	33.4693	35.822	Bromus	sterilis	Bromus sterilis L.
684	LBN	H01C16T1Q5	2021-06-01	16	Arid El dalia	1	5	0.2	33.4693	35.822	Trifolium	scutatum	Trifolium scutatum Boiss.
685	LBN	H01C16T1Q5	2021-06-01	16	Arid El dalia	1	5	0.2	33.4693	35.822	Trifolium	stellatum	Trifolium stellatum L.
686	LBN	H01C16T2Q1	2021-06-01	16	Arid El dalia	2	1	0.05	33.4679	35.822	Aegilops	sp.	Aegilops sp.
687	LBN	H01C16T2Q1	2021-06-01	16	Arid El dalia	2	1	0.05	33.4679	35.822	Avena	sterilis	Avena sterilis L.
688	LBN	H01C16T2Q1	2021-06-01	16	Arid El dalia	2	1	0.05	33.4679	35.822	Trifolium	resupinatum	Trifolium resupinatum var. resupinatum
689	LBN	H01C16T2Q1	2021-06-01	16	Arid El dalia	2	1	0.05	33.4679	35.822	Trifolium	scutatum	Trifolium scutatum Boiss.
690	LBN	H01C16T2Q1	2021-06-01	16	Arid El dalia	2	1	0.05	33.4679	35.822	Trifolium	stellatum	Trifolium stellatum L.
691	LBN	H01C16T2Q2	2021-06-01	16	Arid El dalia	2	2	0.45	33.4678	35.822	Hordeum	spontaneum	Hordeum spontaneum C. Koch
692	LBN	H01C16T2Q2	2021-06-01	16	Arid El dalia	2	2	0.45	33.4678	35.822	Lolium	rigidum	Lolium rigidum Goud.
693	LBN	H01C16T2Q2	2021-06-01	16	Arid El dalia	2	2	0.45	33.4678	35.822	Trifolium	scutatum	Trifolium scutatum Boiss.
694	LBN	H01C16T2Q2	2021-06-01	16	Arid El dalia	2	2	0.45	33.4678	35.822	Trifolium	stellatum	Trifolium stellatum L.
696	LBN	H01C16T2Q3	2021-06-01	16	Arid El dalia	2	3	0.25	33.4677	35.822	Hordeum	spontaneum	Hordeum spontaneum C. Koch
697	LBN	H01C16T2Q3	2021-06-01	16	Arid El dalia	2	3	0.25	33.4677	35.822	Lolium	rigidum	Lolium rigidum Goud.
698	LBN	H01C16T2Q3	2021-06-01	16	Arid El dalia	2	3	0.25	33.4677	35.822	Trifolium	scutatum	Trifolium scutatum Boiss.
699	LBN	H01C16T2Q3	2021-06-01	16	Arid El dalia	2	3	0.25	33.4677	35.822	Trifolium	stellatum	Trifolium stellatum L.
700	LBN	H01C16T2Q4	2021-06-01	16	Arid El dalia	2	4	0.25	33.4676	35.822	Medicago	rotata	Medicago rotata var. rotata
701	LBN	H01C16T2Q4	2021-06-01	16	Arid El dalia	2	4	0.25	33.4676	35.822	Trifolium	pilulare	Trifolium pilulare Boiss.
702	LBN	H01C16T2Q4	2021-06-01	16	Arid El dalia	2	4	0.25	33.4676	35.822	Trifolium	resupinatum	Trifolium resupinatum var. resupinatum
703	LBN	H01C16T2Q4	2021-06-01	16	Arid El dalia	2	4	0.25	33.4676	35.822	Trifolium	scutatum	Trifolium scutatum Boiss.
704	LBN	H01C16T2Q4	2021-06-01	16	Arid El dalia	2	4	0.25	33.4676	35.822	Trifolium	stellatum	Trifolium stellatum L.
705	LBN	H01C16T2Q5	2021-06-01	16	Arid El dalia	2	5	0.35	33.4675	35.822	Avena	sterilis	Avena sterilis L.	8
706	LBN	H01C16T2Q5	2021-06-01	16	Arid El dalia	2	5	0.35	33.4675	35.822	Trifolium	pilulare	Trifolium pilulare Boiss.	50	0.3
707	LBN	H01C16T2Q5	2021-06-01	16	Arid El dalia	2	5	0.35	33.4675	35.822	Trifolium	resupinatum	Trifolium resupinatum var. resupinatum	4	0
708	LBN	H01C16T2Q5	2021-06-01	16	Arid El dalia	2	5	0.35	33.4675	35.822	Trifolium	scutatum	Trifolium scutatum Boiss.	25	0
709	LBN	H01C16T2Q5	2021-06-01	16	Arid El dalia	2	5	0.35	33.4675	35.822	Trifolium	stellatum	Trifolium stellatum L.	50	0.17
711	LBN	H01C43T1Q1	2021-06-01	43	Chebaa-ouyoun Jenaa	1	1	0.3	33.3909	35.7914	Hordeum	bulbosum	Hordeum bulbosum L.	5	0
712	LBN	H01C43T1Q1	2021-06-01	43	Chebaa-ouyoun Jenaa	1	1	0.3	33.3909	35.7914	Hordeum	murinum	Hordeum murinum subsp. glaucum	4	0
714	LBN	H01C43T1Q2	2021-06-01	43	Chebaa-ouyoun Jenaa	1	2	0.7	33.391	35.7915	Aegilops	sp.	aegilops sp.	40	0
715	LBN	H01C43T1Q2	2021-06-01	43	Chebaa-ouyoun Jenaa	1	2	0.7	33.391	35.7915	Bromus	sterilis	Bromus sterilis L.	2	0
716	LBN	H01C43T1Q2	2021-06-01	43	Chebaa-ouyoun Jenaa	1	2	0.7	33.391	35.7915	Hordeum	bulbosum	Hordeum bulbosum L.	3	0
717	LBN	H01C43T1Q2	2021-06-01	43	Chebaa-ouyoun Jenaa	1	2	0.7	33.391	35.7915	Lathyrus	aphaca	Lathyrus aphaca L.	4	0
718	LBN	H01C43T1Q2	2021-06-01	43	Chebaa-ouyoun Jenaa	1	2	0.7	33.391	35.7915	Lathyrus	blepharicarpus	Lathyrus blepharicarpus Boiss.	9	0
719	LBN	H01C43T1Q3	2021-06-01	43	Chebaa-ouyoun Jenaa	1	3	0.65	33.3912	35.7917	Aegilops	sp.	aegilops sp.	50	0.3
720	LBN	H01C43T1Q4	2021-06-01	43	Chebaa-ouyoun Jenaa	1	4	0.8	33.3914	35.7917	Aegilops	sp.	Aegilops sp.	20	0
721	LBN	H01C43T1Q4	2021-06-01	43	Chebaa-ouyoun Jenaa	1	4	0.8	33.3914	35.7917	Hordeum	bulbosum	Hordeum bulbosum L.	5	0
722	LBN	H01C43T1Q4	2021-06-01	43	Chebaa-ouyoun Jenaa	1	4	0.8	33.3914	35.7917	Lolium	rigidum	Lolium rigidum Goud.	3	0
725	LBN	H01C43T2Q1	2021-06-01	43	Chebaa-ouyoun Jenaa	2	1	0.1	33.3905	35.7934	Aegilops	sp.	Aegilops sp.	50	0.2
726	LBN	H01C43T2Q1	2021-06-01	43	Chebaa-ouyoun Jenaa	2	1	0.1	33.3905	35.7934	Hordeum	bulbosum	Hordeum bulbosum L.	3	0
727	LBN	H01C43T2Q1	2021-06-01	43	Chebaa-ouyoun Jenaa	2	1	0.1	33.3905	35.7934	Hordeum	spontaneum	Hordeum spontaneum C. Koch	2	0
728	LBN	H01C43T2Q1	2021-06-01	43	Chebaa-ouyoun Jenaa	2	1	0.1	33.3905	35.7934	Lathyrus	aphaca	Lathyrus aphaca L.	18	0
729	LBN	H01C43T2Q1	2021-06-01	43	Chebaa-ouyoun Jenaa	2	1	0.1	33.3905	35.7934	Lathyrus	blepharicarpus	Lathyrus blepharicarpus Boiss.	22	0
731	LBN	H01C43T2Q1	2021-06-01	43	Chebaa-ouyoun Jenaa	2	1	0.1	33.3905	35.7934	Trifolium	resupinatum	Trifolium resupinatum var. resupinatum	12	0
732	LBN	H01C43T2Q1	2021-06-01	43	Chebaa-ouyoun Jenaa	2	1	0.1	33.3905	35.7934	vicia	tenuifolia	Vicia tenuifolia Roth.	2	0
733	LBN	H01C43T2Q2	2021-06-01	43	Chebaa-ouyoun Jenaa	2	2	0.05	33.3905	35.7934	Aegilops	sp.	Aegilops sp.	50	0.35
735	LBN	H01C43T2Q2	2021-06-01	43	Chebaa-ouyoun Jenaa	2	2	0.05	33.3905	35.7934	Trifolium	resupinatum	Trifolium resupinatum var. resupinatum	50	0.05
736	LBN	H01C43T2Q3	2021-06-01	43	Chebaa-ouyoun Jenaa	2	3	0.25	33.3908	35.7997	Aegilops	sp.	Aegilops sp.	50	0.15
737	LBN	H01C43T2Q3	2021-06-01	43	Chebaa-ouyoun Jenaa	2	3	0.25	33.3908	35.7997	Lathyrus	blepharicarpus	Lathyrus blepharicarpus Boiss.	24	0
739	LBN	H01C43T2Q3	2021-06-01	43	Chebaa-ouyoun Jenaa	2	3	0.25	33.3908	35.7997	Trifolium	resupinatum	Trifolium resupinatum var. resupinatum	15	0
740	LBN	H01C43T2Q4	2021-06-01	43	Chebaa-ouyoun Jenaa	2	4	0.2	33.3905	35.7938	Aegilops	sp.	Aegilops sp.	50	0.07
741	LBN	H01C43T2Q4	2021-06-01	43	Chebaa-ouyoun Jenaa	2	4	0.2	33.3905	35.7938	Lathyrus	blepharicarpus	Lathyrus blepharicarpus Boiss.	20	0
742	LBN	H01C43T2Q4	2021-06-01	43	Chebaa-ouyoun Jenaa	2	4	0.2	33.3905	35.7938	Medicago	rotata	Medicago rotata var. rotata	4	0
743	LBN	H01C43T2Q4	2021-06-01	43	Chebaa-ouyoun Jenaa	2	4	0.2	33.3905	35.7938	Trifolium	resupinatum	Trifolium resupinatum var. resupinatum	22	0
744	LBN	H01C43T2Q5	2021-06-01	43	Chebaa-ouyoun Jenaa	2	5	0.1	33.3905	35.794	Aegilops	sp.	Aegilops sp.	50	0.15
745	LBN	H01C43T2Q5	2021-06-01	43	Chebaa-ouyoun Jenaa	2	5	0.1	33.3905	35.794	Lathyrus	blepharicarpus	Lathyrus blepharicarpus Boiss.	24	0
747	LBN	H01C43T2Q5	2021-06-01	43	Chebaa-ouyoun Jenaa	2	5	0.1	33.3905	35.794	Trifolium	resupinatum	Trifolium resupinatum var. resupinatum	15	0
748	LBN	H01C30T1Q1	2021-06-01	30	Ain Ata- al Berke	1	1	0.2	33.4324	35.7829	Avena	sterilis	Avena sterilis L.	4	0
749	LBN	H01C30T1Q1	2021-06-01	30	Ain Ata- al Berke	1	1	0.2	33.4324	35.7829	Bromus	sterilis	Bromus sterilis L.	2	0
750	LBN	H01C30T1Q1	2021-06-01	30	Ain Ata- al Berke	1	1	0.2	33.4324	35.7829	Lolium	rigidum	Lolium rigidum Goud.	4	0
751	LBN	H01C30T1Q1	2021-06-01	30	Ain Ata- al Berke	1	1	0.2	33.4324	35.7829	Trifolium	glanduliferum	Trifolium glanduliferum	22	0
752	LBN	H01C30T1Q1	2021-06-01	30	Ain Ata- al Berke	1	1	0.2	33.4324	35.7829	Trifolium	resupinatum	Trifolium resupinatum var. resupinatum	50	0.05
753	LBN	H01C30T1Q1	2021-06-01	30	Ain Ata- al Berke	1	1	0.2	33.4324	35.7829	Trifolium	scutatum	Trifolium scutatum Boiss.	26	0
754	LBN	H01C30T1Q1	2021-06-01	30	Ain Ata- al Berke	1	1	0.2	33.4324	35.7829	Trifolium	stellatum	Trifolium stellatum L.	50	0.25
755	LBN	H01C30T1Q2	2021-06-01	30	Ain Ata- al Berke	1	2	0.6	33.4323	35.7829	Aegilops	sp.	aegilops sp.	39	0
756	LBN	H01C30T1Q2	2021-06-01	30	Ain Ata- al Berke	1	2	0.6	33.4323	35.7829	Avena	sterilis	Avena sterilis L.	1	0
758	LBN	H01C30T1Q2	2021-06-01	30	Ain Ata- al Berke	1	2	0.6	33.4323	35.7829	Lolium	rigidum	Lolium rigidum Goud.	6	0
760	LBN	H01C30T1Q2	2021-06-01	30	Ain Ata- al Berke	1	2	0.6	33.4323	35.7829	Trifolium	pilulare	Trifolium pilulare Boiss.	12	0
761	LBN	H01C30T1Q2	2021-06-01	30	Ain Ata- al Berke	1	2	0.6	33.4323	35.7829	Trifolium	purpureum	Trifolium purpureum var. purpureum	7	0
762	LBN	H01C30T1Q2	2021-06-01	30	Ain Ata- al Berke	1	2	0.6	33.4323	35.7829	Trifolium	scutatum	Trifolium scutatum Boiss.	22	0
763	LBN	H01C30T1Q2	2021-06-01	30	Ain Ata- al Berke	1	2	0.6	33.4323	35.7829	Trifolium	stellatum	Trifolium stellatum L.	50	0.07
766	LBN	H01C30T1Q3	2021-06-01	30	Ain Ata- al Berke	1	3	0.03	33.4322	35.7829	Hordeum	bulbosum	Hordeum bulbosum L.	2	0
767	LBN	H01C30T1Q3	2021-06-01	30	Ain Ata- al Berke	1	3	0.03	33.4322	35.7829	Hordeum	spontaneum	Hordeum spontaneum C. Koch	15	0
768	LBN	H01C30T1Q3	2021-06-01	30	Ain Ata- al Berke	1	3	0.03	33.4322	35.7829	Lolium	rigidum	Lolium rigidum Goud.	9	0
769	LBN	H01C30T1Q3	2021-06-01	30	Ain Ata- al Berke	1	3	0.03	33.4322	35.7829	Trifolium	spumosum	trifolium spumosum	21	0
770	LBN	H01C30T1Q3	2021-06-01	30	Ain Ata- al Berke	1	3	0.03	33.4322	35.7829	Trifolium	stellatum	Trifolium stellatum L.	50	0.7
771	LBN	H01C30T1Q4	2021-06-01	30	Ain Ata- al Berke	1	4	0.15	33.4321	35.7829	Avena	sterilis	Avena sterilis L.	23	0
772	LBN	H01C30T1Q4	2021-06-01	30	Ain Ata- al Berke	1	4	0.15	33.4321	35.7829	Bromus	sterilis	Bromus sterilis L.	20	0
775	LBN	H01C30T1Q4	2021-06-01	30	Ain Ata- al Berke	1	4	0.15	33.4321	35.7829	Trifolium	pilulare	Trifolium pilulare Boiss.	22	0
776	LBN	H01C30T1Q4	2021-06-01	30	Ain Ata- al Berke	1	4	0.15	33.4321	35.7829	Trifolium	resupinatum	Trifolium resupinatum var. resupinatum	50	0.07
777	LBN	H01C30T1Q4	2021-06-01	30	Ain Ata- al Berke	1	4	0.15	33.4321	35.7829	Trifolium	stellatum	Trifolium stellatum L.	19	0
779	LBN	H01C30T1Q5	2021-06-01	30	Ain Ata- al Berke	1	5	0.25	33.4321	35.7829	Lolium	rigidum	Lolium rigidum Goud.	5	0
780	LBN	H01C30T2Q1	2021-06-01	30	Ain Ata- al Berke	2	1	0.2	33.4311	35.7824	Aegilops	sp.	Aegilops sp.	22	0
781	LBN	H01C30T2Q1	2021-06-01	30	Ain Ata- al Berke	2	1	0.2	33.4311	35.7824	Lathyrus	aphaca	Lathyrus aphaca L.	50	0.15
782	LBN	H01C30T2Q1	2021-06-01	30	Ain Ata- al Berke	2	1	0.2	33.4311	35.7824	Lathyrus	blepharicarpus	Lathyrus blepharicarpus Boiss.	5	0
783	LBN	H01C30T2Q1	2021-06-01	30	Ain Ata- al Berke	2	1	0.2	33.4311	35.7824	Trifolium	pilulare	Trifolium pilulare Boiss.	5	0
784	LBN	H01C30T2Q1	2021-06-01	30	Ain Ata- al Berke	2	1	0.2	33.4311	35.7824	Trifolium	stellatum	Trifolium stellatum L.	7	0
786	LBN	H01C30T2Q2	2021-06-01	30	Ain Ata- al Berke	2	2	0	33.431	35.7823	Aegilops	sp.	Aegilops sp.	50	0.35
787	LBN	H01C30T2Q2	2021-06-01	30	Ain Ata- al Berke	2	2	0	33.431	35.7823	Avena	sterilis	Avena sterilis L.	3	0
788	LBN	H01C30T2Q2	2021-06-01	30	Ain Ata- al Berke	2	2	0	33.431	35.7823	Medicago	sativa	Medicago sativa	50	0.3
789	LBN	H01C30T2Q2	2021-06-01	30	Ain Ata- al Berke	2	2	0	33.431	35.7823	Trifolium	boissieri	Trifolium boissieri Guss.	12	0
790	LBN	H01C30T2Q2	2021-06-01	30	Ain Ata- al Berke	2	2	0	33.431	35.7823	Trifolium	glanduliferum	Trifolium glanduliferum	23	0
791	LBN	H01C30T2Q2	2021-06-01	30	Ain Ata- al Berke	2	2	0	33.431	35.7823	Trifolium	stellatum	Trifolium stellatum L.	22	0
792	LBN	H01C30T2Q2	2021-06-01	30	Ain Ata- al Berke	2	2	0	33.431	35.7823	Trifolium	tomentosum	Trifolium tomentosum var. glabrescens	7	0
793	LBN	H01C30T2Q3	2021-06-01	30	Ain Ata- al Berke	2	3	0.8	33.431	35.7823	Aegilops	sp.	aegilops sp.	50	0.05
795	LBN	H01C30T2Q3	2021-06-01	30	Ain Ata- al Berke	2	3	0.8	33.431	35.7823	Hordeum	spontaneum	Hordeum spontaneum C. Koch	5	0
796	LBN	H01C30T2Q3	2021-06-01	30	Ain Ata- al Berke	2	3	0.8	33.431	35.7823	Lolium	rigidum	Lolium rigidum Goud.	12	0
797	LBN	H01C30T2Q3	2021-06-01	30	Ain Ata- al Berke	2	3	0.8	33.431	35.7823	Trifolium	scutatum	Trifolium scutatum Boiss.	19	0
798	LBN	H01C30T2Q3	2021-06-01	30	Ain Ata- al Berke	2	3	0.8	33.431	35.7823	Trifolium	stellatum	Trifolium stellatum L.	29	0
801	LBN	H01C30T2Q4	2021-06-01	30	Ain Ata- al Berke	2	4	0.35	33.4309	35.7822	Hordeum	bulbosum	Hordeum bulbosum L.	2	0
802	LBN	H01C30T2Q4	2021-06-01	30	Ain Ata- al Berke	2	4	0.35	33.4309	35.7822	Hordeum	spontaneum	Hordeum spontaneum C. Koch	2	0
803	LBN	H01C30T2Q4	2021-06-01	30	Ain Ata- al Berke	2	4	0.35	33.4309	35.7822	Lolium	rigidum	Lolium rigidum Goud.	8	0
804	LBN	H01C30T2Q4	2021-06-01	30	Ain Ata- al Berke	2	4	0.35	33.4309	35.7822	vicia	tenuifolia	Vicia tenuifolia Roth.	5	0
805	LBN	H01C33T1Q1	2021-06-02	33	Fahet Jernaya- Beb El Hawa	1	1	0.15	33.4253	35.8395	Aegilops	sp.	Aegilops sp.	3	0
806	LBN	H01C33T1Q1	2021-06-02	33	Fahet Jernaya- Beb El Hawa	1	1	0.15	33.4253	35.8395	Bromus	sterilis	Bromus sterilis L.	6	0
807	LBN	H01C33T1Q1	2021-06-02	33	Fahet Jernaya- Beb El Hawa	1	1	0.15	33.4253	35.8395	Hordeum	murinum	Hordeum murinum subsp. glaucum	5	0
809	LBN	H01C33T1Q2	2021-06-02	33	Fahet Jernaya- Beb El Hawa	1	2	0.3	33.4254	35.8399	Aegilops	sp.	Aegilops sp.	6	0
810	LBN	H01C33T1Q2	2021-06-02	33	Fahet Jernaya- Beb El Hawa	1	2	0.3	33.4254	35.8399	Bromus	sterilis	Bromus sterilis L.	5	0
811	LBN	H01C33T1Q2	2021-06-02	33	Fahet Jernaya- Beb El Hawa	1	2	0.3	33.4254	35.8399	Hordeum	murinum	Hordeum murinum subsp. glaucum	4	0
813	LBN	H01C33T1Q4	2021-06-02	33	Fahet Jernaya- Beb El Hawa	1	4	0.3	33.4257	35.8401	Allium	libani	Allium libani Boiss.	2	0
815	LBN	H01C33T1Q5	2021-06-02	33	Fahet Jernaya- Beb El Hawa	1	5	0.7	33.4258	35.8402	Bromus	sterilis	Bromus sterilis L.	1	0
818	LBN	H01C33T2Q1	2021-06-02	33	Fahet Jernaya- Beb El Hawa	2	1	0.66	33.4245	35.8398	Allium	libani	Allium libani Boiss.	2	0
819	LBN	H01C33T2Q1	2021-06-02	33	Fahet Jernaya- Beb El Hawa	2	1	0.66	33.4245	35.8398	Bromus	sterilis	Bromus sterilis L.	2	0
820	LBN	H01C33T2Q1	2021-06-02	33	Fahet Jernaya- Beb El Hawa	2	1	0.66	33.4245	35.8398	Lolium	rigidum	Lolium rigidum Goud.	5	0
823	LBN	H01C33T2Q2	2021-06-02	33	Fahet Jernaya- Beb El Hawa	2	2	0.2	33.4244	35.8396	Allium	libani	Allium libani Boiss.	16	0
824	LBN	H01C33T2Q3	2021-06-02	33	Fahet Jernaya- Beb El Hawa	2	3	0.3	33.4242	35.8393	Allium	libani	Allium libani Boiss.	2	0
826	LBN	H01C33T2Q5	2021-06-02	33	Fahet Jernaya- Beb El Hawa	2	5	1	33.4239	35.839	Allium	libani	Allium libani Boiss.	5	0
827	LBN	H01C12T1Q1	2021-06-03	12	Ain Ata- Marj el Tout	1	1	0.45	33.4886	35.8829	Aegilops	sp.	aegilops sp.	12	0
828	LBN	H01C12T1Q1	2021-06-03	12	Ain Ata- Marj el Tout	1	1	0.45	33.4886	35.8829	Aegilops	triuncialis	Aegilops triuncialis	17	0
829	LBN	H01C12T1Q1	2021-06-03	12	Ain Ata- Marj el Tout	1	1	0.45	33.4886	35.8829	Avena	sterilis	Avena sterilis L.	15	0
831	LBN	H01C12T1Q1	2021-06-03	12	Ain Ata- Marj el Tout	1	1	0.45	33.4886	35.8829	Lolium	rigidum	Lolium rigidum Goud.	3	0
832	LBN	H01C12T1Q1	2021-06-03	12	Ain Ata- Marj el Tout	1	1	0.45	33.4886	35.8829	Medicago	rigidula	Medicago rigidula var. rigidula (L.) Desr.	4	0
833	LBN	H01C12T1Q1	2021-06-03	12	Ain Ata- Marj el Tout	1	1	0.45	33.4886	35.8829	Trifolium	pilulare	Trifolium pilulare Boiss.	7	0
834	LBN	H01C12T1Q1	2021-06-03	12	Ain Ata- Marj el Tout	1	1	0.45	33.4886	35.8829	Trifolium	resupinatum	Trifolium resupinatum var. resupinatum	22	0
835	LBN	H01C12T1Q1	2021-06-03	12	Ain Ata- Marj el Tout	1	1	0.45	33.4886	35.8829	Trifolium	tomentosum	Trifolium tomentosum var. glabrescens	5	0
836	LBN	H01C12T1Q2	2021-06-03	12	Ain Ata- Marj el Tout	1	2	0.4	33.4837	35.8832	Aegilops	sp.	aegilops sp.	50	0.3
837	LBN	H01C12T1Q2	2021-06-03	12	Ain Ata- Marj el Tout	1	2	0.4	33.4837	35.8832	Avena	sterilis	Avena sterilis L.	50	0.05
838	LBN	H01C12T1Q2	2021-06-03	12	Ain Ata- Marj el Tout	1	2	0.4	33.4837	35.8832	Trifolium	resupinatum	Trifolium resupinatum var. resupinatum	50	0.15
839	LBN	H01C12T1Q2	2021-06-03	12	Ain Ata- Marj el Tout	1	2	0.4	33.4837	35.8832	Trifolium	stellatum	Trifolium stellatum L.	50	0.05
840	LBN	H01C12T1Q3	2021-06-03	12	Ain Ata- Marj el Tout	1	3	0.15	33.4837	35.8833	Aegilops	sp.	Aegilops sp.	50	0.15
841	LBN	H01C12T1Q3	2021-06-03	12	Ain Ata- Marj el Tout	1	3	0.15	33.4837	35.8833	Avena	sterilis	Avena sterilis L.	50	0.05
842	LBN	H01C12T1Q3	2021-06-03	12	Ain Ata- Marj el Tout	1	3	0.15	33.4837	35.8833	Trifolium	boissieri	Trifolium boissieri Guss.	27	0
843	LBN	H01C12T1Q3	2021-06-03	12	Ain Ata- Marj el Tout	1	3	0.15	33.4837	35.8833	Trifolium	resupinatum	Trifolium resupinatum var. resupinatum	50	0.05
844	LBN	H01C12T1Q3	2021-06-03	12	Ain Ata- Marj el Tout	1	3	0.15	33.4837	35.8833	Trifolium	scutatum	Trifolium scutatum Boiss.	50	0.04
845	LBN	H01C12T1Q3	2021-06-03	12	Ain Ata- Marj el Tout	1	3	0.15	33.4837	35.8833	Trifolium	stellatum	Trifolium stellatum L.	24	0
846	LBN	H01C12T1Q4	2021-06-03	12	Ain Ata- Marj el Tout	1	4	0.1	33.4837	35.8837	Aegilops	sp.	Aegilops sp.	50	0.05
847	LBN	H01C12T1Q4	2021-06-03	12	Ain Ata- Marj el Tout	1	4	0.1	33.4837	35.8837	Avena	sterilis	Avena sterilis L.	50	0.05
848	LBN	H01C12T1Q4	2021-06-03	12	Ain Ata- Marj el Tout	1	4	0.1	33.4837	35.8837	Trifolium	pilulare	Trifolium pilulare Boiss.	18	0
849	LBN	H01C12T1Q4	2021-06-03	12	Ain Ata- Marj el Tout	1	4	0.1	33.4837	35.8837	Trifolium	resupinatum	Trifolium resupinatum var. resupinatum	23	0
850	LBN	H01C12T1Q4	2021-06-03	12	Ain Ata- Marj el Tout	1	4	0.1	33.4837	35.8837	Trifolium	stellatum	Trifolium stellatum L.	50	0.05
851	LBN	H01C12T1Q5	2021-06-03	12	Ain Ata- Marj el Tout	1	5	0.3	33.4837	35.8839	Aegilops	sp.	Aegilops sp.
852	LBN	H01C12T1Q5	2021-06-03	12	Ain Ata- Marj el Tout	1	5	0.3	33.4837	35.8839	Avena	sterilis	Avena sterilis L.
853	LBN	H01C12T1Q5	2021-06-03	12	Ain Ata- Marj el Tout	1	5	0.3	33.4837	35.8839	Trifolium	resupinatum	Trifolium resupinatum var. resupinatum
854	LBN	H01C12T1Q5	2021-06-03	12	Ain Ata- Marj el Tout	1	5	0.3	33.4837	35.8839	Trifolium	scutatum	Trifolium scutatum Boiss.
855	LBN	H01C12T1Q5	2021-06-03	12	Ain Ata- Marj el Tout	1	5	0.3	33.4837	35.8839	Trifolium	stellatum	Trifolium stellatum L.
856	LBN	H01C12T2Q1	2021-06-03	12	Ain Ata- Marj el Tout	2	1	0.02	33.4902	35.8813	Aegilops	sp.	Aegilops sp.
857	LBN	H01C12T2Q1	2021-06-03	12	Ain Ata- Marj el Tout	2	1	0.02	33.4902	35.8813	Avena	sterilis	Avena sterilis L.
859	LBN	H01C12T2Q1	2021-06-03	12	Ain Ata- Marj el Tout	2	1	0.02	33.4902	35.8813	Trifolium	resupinatum	Trifolium resupinatum var. resupinatum
860	LBN	H01C12T2Q2	2021-06-03	12	Ain Ata- Marj el Tout	2	2	0.7	33.4903	35.8845	Avena	sterilis	Avena sterilis L.	8	0
861	LBN	H01C12T2Q2	2021-06-03	12	Ain Ata- Marj el Tout	2	2	0.7	33.4903	35.8845	Hordeum	spontaneum	Hordeum spontaneum C. Koch	2	0
862	LBN	H01C12T2Q2	2021-06-03	12	Ain Ata- Marj el Tout	2	2	0.7	33.4903	35.8845	Trifolium	resupinatum	Trifolium resupinatum var. resupinatum	25	0
863	LBN	H01C12T2Q2	2021-06-03	12	Ain Ata- Marj el Tout	2	2	0.7	33.4903	35.8845	Trifolium	scutatum	Trifolium scutatum Boiss.	19	0
864	LBN	H01C12T2Q2	2021-06-03	12	Ain Ata- Marj el Tout	2	2	0.7	33.4903	35.8845	Trifolium	stellatum	Trifolium stellatum L.	22	0
865	LBN	H01C12T2Q3	2021-06-03	12	Ain Ata- Marj el Tout	2	3	0.25	33.4902	35.8848	Aegilops	sp.	Aegilops sp.	50	0.3
866	LBN	H01C12T2Q3	2021-06-03	12	Ain Ata- Marj el Tout	2	3	0.25	33.4902	35.8848	Avena	sterilis	Avena sterilis L.	18	0
867	LBN	H01C12T2Q3	2021-06-03	12	Ain Ata- Marj el Tout	2	3	0.25	33.4902	35.8848	Trifolium	boissieri	Trifolium boissieri Guss.	25	0
868	LBN	H01C12T2Q3	2021-06-03	12	Ain Ata- Marj el Tout	2	3	0.25	33.4902	35.8848	Trifolium	resupinatum	Trifolium resupinatum var. resupinatum	22	0
869	LBN	H01C12T2Q3	2021-06-03	12	Ain Ata- Marj el Tout	2	3	0.25	33.4902	35.8848	Trifolium	scutatum	Trifolium scutatum Boiss.	17	0
870	LBN	H01C12T2Q3	2021-06-03	12	Ain Ata- Marj el Tout	2	3	0.25	33.4902	35.8848	Trifolium	stellatum	Trifolium stellatum L.	12	0
871	LBN	H01C12T2Q4	2021-06-03	12	Ain Ata- Marj el Tout	2	4	0.7	33.4902	35.885	Avena	sterilis	Avena sterilis L.	7	0
872	LBN	H01C12T2Q4	2021-06-03	12	Ain Ata- Marj el Tout	2	4	0.7	33.4902	35.885	Trifolium	resupinatum	Trifolium resupinatum var. resupinatum	50	0.1
873	LBN	H01C12T2Q4	2021-06-03	12	Ain Ata- Marj el Tout	2	4	0.7	33.4902	35.885	Trifolium	stellatum	Trifolium stellatum L.	12	0
874	LBN	H01C15T1Q1	2021-06-03	15	Tanoura- Al Jouk	1	1	0.02	33.4665	35.8022	Aegilops	sp.	aegilops sp.	27	0
875	LBN	H01C15T1Q1	2021-06-03	15	Tanoura- Al Jouk	1	1	0.02	33.4665	35.8022	Hordeum	bulbosum	Hordeum bulbosum L.	11	0
876	LBN	H01C15T1Q1	2021-06-03	15	Tanoura- Al Jouk	1	1	0.02	33.4665	35.8022	Hordeum	spontaneum	Hordeum spontaneum C. Koch	6	0
877	LBN	H01C15T1Q1	2021-06-03	15	Tanoura- Al Jouk	1	1	0.02	33.4665	35.8022	Trifolium	purpureum	Trifolium purpureum var. purpureum	20	0
878	LBN	H01C15T1Q1	2021-06-03	15	Tanoura- Al Jouk	1	1	0.02	33.4665	35.8022	Trifolium	resupinatum	Trifolium resupinatum var. resupinatum	50	0.1
879	LBN	H01C15T1Q1	2021-06-03	15	Tanoura- Al Jouk	1	1	0.02	33.4665	35.8022	Trifolium	scutatum	Trifolium scutatum Boiss.	50	0.15
880	LBN	H01C15T1Q1	2021-06-03	15	Tanoura- Al Jouk	1	1	0.02	33.4665	35.8022	Trifolium	stellatum	Trifolium stellatum L.	29	0
881	LBN	H01C15T1Q2	2021-06-03	15	Tanoura- Al Jouk	1	2	0.6	33.4663	35.8023	Aegilops	sp.	aegilops sp.	7	0
882	LBN	H01C15T1Q2	2021-06-03	15	Tanoura- Al Jouk	1	2	0.6	33.4663	35.8023	Bromus	sterilis	Bromus sterilis L.	18	0
884	LBN	H01C15T1Q2	2021-06-03	15	Tanoura- Al Jouk	1	2	0.6	33.4663	35.8023	Hordeum	spontaneum	Hordeum spontaneum C. Koch	2	0
885	LBN	H01C15T1Q2	2021-06-03	15	Tanoura- Al Jouk	1	2	0.6	33.4663	35.8023	Lathyrus	aphaca	Lathyrus aphaca L.	3	0
887	LBN	H01C15T1Q3	2021-06-03	15	Tanoura- Al Jouk	1	3	0.8	33.4661	35.8025	Aegilops	sp.	aegilops sp.	10	0
889	LBN	H01C15T1Q3	2021-06-03	15	Tanoura- Al Jouk	1	3	0.8	33.4661	35.8025	Hordeum	bulbosum	Hordeum bulbosum L.	1	0
890	LBN	H01C15T1Q3	2021-06-03	15	Tanoura- Al Jouk	1	3	0.8	33.4661	35.8025	Lathyrus	aphaca	Lathyrus aphaca L.	1	0
891	LBN	H01C15T1Q3	2021-06-03	15	Tanoura- Al Jouk	1	3	0.8	33.4661	35.8025	Trifolium	glanduliferum	Trifolium glanduliferum	22	0
892	LBN	H01C15T1Q3	2021-06-03	15	Tanoura- Al Jouk	1	3	0.8	33.4661	35.8025	Trifolium	resupinatum	Trifolium resupinatum var. resupinatum	25	0
893	LBN	H01C15T1Q4	2021-06-03	15	Tanoura- Al Jouk	1	4	0	33.466	35.8024	Aegilops	sp.	Aegilops sp.	50	0.15
894	LBN	H01C15T1Q4	2021-06-03	15	Tanoura- Al Jouk	1	4	0	33.466	35.8024	Avena	sterilis	Avena sterilis L.	50	0.05
895	LBN	H01C15T1Q4	2021-06-03	15	Tanoura- Al Jouk	1	4	0	33.466	35.8024	Hordeum	spontaneum	Hordeum spontaneum C. Koch	3	0
897	LBN	H01C15T1Q4	2021-06-03	15	Tanoura- Al Jouk	1	4	0	33.466	35.8024	Trifolium	boissieri	Trifolium boissieri Guss.	28	0
898	LBN	H01C15T1Q4	2021-06-03	15	Tanoura- Al Jouk	1	4	0	33.466	35.8024	Trifolium	glanduliferum	Trifolium glanduliferum	23	0
899	LBN	H01C15T1Q4	2021-06-03	15	Tanoura- Al Jouk	1	4	0	33.466	35.8024	Trifolium	pilulare	Trifolium pilulare Boiss.	19	0
900	LBN	H01C15T1Q4	2021-06-03	15	Tanoura- Al Jouk	1	4	0	33.466	35.8024	Trifolium	purpureum	Trifolium purpureum var. purpureum	50	0.04
901	LBN	H01C15T1Q4	2021-06-03	15	Tanoura- Al Jouk	1	4	0	33.466	35.8024	Trifolium	resupinatum	Trifolium resupinatum var. resupinatum	50	0.15
902	LBN	H01C15T1Q4	2021-06-03	15	Tanoura- Al Jouk	1	4	0	33.466	35.8024	Trifolium	scutatum	Trifolium scutatum Boiss.	22	0
903	LBN	H01C15T1Q5	2021-06-03	15	Tanoura- Al Jouk	1	5	0.25	33.4657	35.8023	Avena	sterilis	Avena sterilis L.	20	0
904	LBN	H01C15T1Q5	2021-06-03	15	Tanoura- Al Jouk	1	5	0.25	33.4657	35.8023	Bromus	sterilis	Bromus sterilis L.	8	0
906	LBN	H01C15T1Q5	2021-06-03	15	Tanoura- Al Jouk	1	5	0.25	33.4657	35.8023	Hordeum	murinum	Hordeum murinum subsp. glaucum	7	0
907	LBN	H01C15T1Q5	2021-06-03	15	Tanoura- Al Jouk	1	5	0.25	33.4657	35.8023	Lolium	rigidum	Lolium rigidum Goud.	3	0
908	LBN	H01C15T1Q5	2021-06-03	15	Tanoura- Al Jouk	1	5	0.25	33.4657	35.8023	Trifolium	pilulare	Trifolium pilulare Boiss.	22	0
909	LBN	H01C15T1Q5	2021-06-03	15	Tanoura- Al Jouk	1	5	0.25	33.4657	35.8023	Trifolium	purpureum	Trifolium purpureum var. purpureum	50	0.12
910	LBN	H01C15T1Q5	2021-06-03	15	Tanoura- Al Jouk	1	5	0.25	33.4657	35.8023	Trifolium	resupinatum	Trifolium resupinatum var. resupinatum	50	0.05
911	LBN	H01C15T1Q5	2021-06-03	15	Tanoura- Al Jouk	1	5	0.25	33.4657	35.8023	Trifolium	scutatum	Trifolium scutatum Boiss.	17	0
912	LBN	H01C15T1Q5	2021-06-03	15	Tanoura- Al Jouk	1	5	0.25	33.4657	35.8023	Trifolium	stellatum	Trifolium stellatum L.	50	0.05
913	LBN	H01C15T2Q1	2021-06-03	15	Tanoura- Al Jouk	2	1	0.2	33.4637	35.8083	Lolium	rigidum	Lolium rigidum Goud.	7	0
914	LBN	H01C15T2Q1	2021-06-03	15	Tanoura- Al Jouk	2	1	0.2	33.4637	35.8083	Medicago	rigidula	Medicago rigidula var. rigidula	1	0
915	LBN	H01C15T2Q1	2021-06-03	15	Tanoura- Al Jouk	2	1	0.2	33.4637	35.8083	Trifolium	boissieri	Trifolium boissieri Guss.	50	0.2
916	LBN	H01C15T2Q1	2021-06-03	15	Tanoura- Al Jouk	2	1	0.2	33.4637	35.8083	Trifolium	resupinatum	Trifolium resupinatum var. resupinatum	50	0.1
917	LBN	H01C15T2Q1	2021-06-03	15	Tanoura- Al Jouk	2	1	0.2	33.4637	35.8083	Trifolium	scutatum	Trifolium scutatum Boiss.	50	0.05
918	LBN	H01C15T2Q1	2021-06-03	15	Tanoura- Al Jouk	2	1	0.2	33.4637	35.8083	Trifolium	stellatum	Trifolium stellatum L.	50	0.05
919	LBN	H01C15T2Q2	2021-06-03	15	Tanoura- Al Jouk	2	2	0.25	33.4636	35.8035	Aegilops	sp.	aegilops sp.	17	0
920	LBN	H01C15T2Q2	2021-06-03	15	Tanoura- Al Jouk	2	2	0.25	33.4636	35.8035	Avena	sterilis	Avena sterilis L.	25	0
921	LBN	H01C15T2Q2	2021-06-03	15	Tanoura- Al Jouk	2	2	0.25	33.4636	35.8035	Bromus	sterilis	Bromus sterilis L.	5	0
923	LBN	H01C15T2Q2	2021-06-03	15	Tanoura- Al Jouk	2	2	0.25	33.4636	35.8035	Hordeum	spontaneum	Hordeum spontaneum C. Koch	3	0
924	LBN	H01C15T2Q2	2021-06-03	15	Tanoura- Al Jouk	2	2	0.25	33.4636	35.8035	Trifolium	boissieri	Trifolium boissieri Guss.	23	0
925	LBN	H01C15T2Q2	2021-06-03	15	Tanoura- Al Jouk	2	2	0.25	33.4636	35.8035	Trifolium	pilulare	Trifolium pilulare Boiss.	15	0
926	LBN	H01C15T2Q2	2021-06-03	15	Tanoura- Al Jouk	2	2	0.25	33.4636	35.8035	Trifolium	stellatum	Trifolium stellatum L.	50	0.05
927	LBN	H01C15T2Q3	2021-06-03	15	Tanoura- Al Jouk	2	3	0.05	33.4636	35.8039	Aegilops	sp.	aegilops sp.	20	0
928	LBN	H01C15T2Q3	2021-06-03	15	Tanoura- Al Jouk	2	3	0.05	33.4636	35.8039	Avena	sterilis	Avena sterilis L.	29	0
929	LBN	H01C15T2Q3	2021-06-03	15	Tanoura- Al Jouk	2	3	0.05	33.4636	35.8039	Hordeum	bulbosum	Hordeum bulbosum L.	3	0
930	LBN	H01C15T2Q3	2021-06-03	15	Tanoura- Al Jouk	2	3	0.05	33.4636	35.8039	Hordeum	spontaneum	Hordeum spontaneum C. Koch	2	0
931	LBN	H01C15T2Q3	2021-06-03	15	Tanoura- Al Jouk	2	3	0.05	33.4636	35.8039	Medicago	rigidula	Medicago rigidula var. rigidula	3	0
932	LBN	H01C15T2Q3	2021-06-03	15	Tanoura- Al Jouk	2	3	0.05	33.4636	35.8039	Trifolium	boissieri	Trifolium boissieri Guss.	22	0
933	LBN	H01C15T2Q3	2021-06-03	15	Tanoura- Al Jouk	2	3	0.05	33.4636	35.8039	Trifolium	pilulare	Trifolium pilulare Boiss.	7	0
934	LBN	H01C15T2Q3	2021-06-03	15	Tanoura- Al Jouk	2	3	0.05	33.4636	35.8039	Trifolium	purpureum	Trifolium purpureum var. purpureum	12	0
935	LBN	H01C15T2Q3	2021-06-03	15	Tanoura- Al Jouk	2	3	0.05	33.4636	35.8039	Trifolium	resupinatum	Trifolium resupinatum var. resupinatum	14	0
936	LBN	H01C15T2Q3	2021-06-03	15	Tanoura- Al Jouk	2	3	0.05	33.4636	35.8039	Trifolium	scutatum	Trifolium scutatum Boiss.	18	0
937	LBN	H01C15T2Q3	2021-06-03	15	Tanoura- Al Jouk	2	3	0.05	33.4636	35.8039	Trifolium	stellatum	Trifolium stellatum L.	16	0
938	LBN	H01C15T2Q4	2021-06-03	15	Tanoura- Al Jouk	2	4	0.2	33.4637	35.8041	Aegilops	sp.	Aegilops sp.	17	0
939	LBN	H01C15T2Q4	2021-06-03	15	Tanoura- Al Jouk	2	4	0.2	33.4637	35.8041	Avena	sterilis	Avena sterilis L.	12	0
940	LBN	H01C15T2Q4	2021-06-03	15	Tanoura- Al Jouk	2	4	0.2	33.4637	35.8041	Hordeum	spontaneum	Hordeum spontaneum C. Koch	1	0
941	LBN	H01C15T2Q4	2021-06-03	15	Tanoura- Al Jouk	2	4	0.2	33.4637	35.8041	Trifolium	scutatum	Trifolium scutatum Boiss.	50	0.3
942	LBN	H01C15T2Q4	2021-06-03	15	Tanoura- Al Jouk	2	4	0.2	33.4637	35.8041	Trifolium	stellatum	Trifolium stellatum L.	25	0
943	LBN	H01C15T2Q5	2021-06-03	15	Tanoura- Al Jouk	2	5	0.55	33.4637	35.8044	Aegilops	sp.	Aegilops sp.	22	0
944	LBN	H01C15T2Q5	2021-06-03	15	Tanoura- Al Jouk	2	5	0.55	33.4637	35.8044	Avena	sterilis	Avena sterilis L.	8	0
946	LBN	H01C15T2Q5	2021-06-03	15	Tanoura- Al Jouk	2	5	0.55	33.4637	35.8044	Trifolium	stellatum	Trifolium stellatum L.	50	0.05
947	LBN	H01C15T2Q5	2021-06-03	15	Tanoura- Al Jouk	2	5	0.55	33.4637	35.8044	Triticum	aestivum	Triticum aestivum L.	1	0
948	LBN	H01C5T1Q1	2021-06-03	5	Sahel Ayha-Wadi L Byara	1	1	0.3	33.5079	35.8668	Aegilops	sp.	aegilops sp.	50	0.15
949	LBN	H01C5T1Q1	2021-06-03	5	Sahel Ayha-Wadi L Byara	1	1	0.3	33.5079	35.8668	Avena	sterilis	Avena sterilis L.	24	0
950	LBN	H01C5T1Q1	2021-06-03	5	Sahel Ayha-Wadi L Byara	1	1	0.3	33.5079	35.8668	Trifolium	boissieri	Trifolium boissieri Guss.	50	0.05
951	LBN	H01C5T1Q1	2021-06-03	5	Sahel Ayha-Wadi L Byara	1	1	0.3	33.5079	35.8668	Trifolium	resupinatum	Trifolium resupinatum var. resupinatum	22	0
952	LBN	H01C5T1Q1	2021-06-03	5	Sahel Ayha-Wadi L Byara	1	1	0.3	33.5079	35.8668	Trifolium	stellatum	Trifolium stellatum L.	50	0.05
953	LBN	H01C5T1Q1	2021-06-03	5	Sahel Ayha-Wadi L Byara	1	1	0.3	33.5079	35.8668	Trifolium	tomentosum	Trifolium tomentosum var. glabrescens	18	0
954	LBN	H01C5T1Q2	2021-06-03	5	Sahel Ayha-Wadi L Byara	1	2	0.9	33.5072	35.8668	Aegilops	sp.	Aegilops sp.	13	0
955	LBN	H01C5T1Q2	2021-06-03	5	Sahel Ayha-Wadi L Byara	1	2	0.9	33.5072	35.8668	Avena	sterilis	Avena sterilis L.	7	0
957	LBN	H01C5T1Q2	2021-06-03	5	Sahel Ayha-Wadi L Byara	1	2	0.9	33.5072	35.8668	Lolium	rigidum	Lolium rigidum Goud.	15	0
958	LBN	H01C5T1Q2	2021-06-03	5	Sahel Ayha-Wadi L Byara	1	2	0.9	33.5072	35.8668	Trifolium	stellatum	Trifolium stellatum L.	9	0
959	LBN	H01C5T1Q3	2021-06-03	5	Sahel Ayha-Wadi L Byara	1	3	0.35	33.5071	35.8673	Aegilops	sp.	Aegilops sp.	50	0.03
960	LBN	H01C5T1Q3	2021-06-03	5	Sahel Ayha-Wadi L Byara	1	3	0.35	33.5071	35.8673	Avena	sterilis	Avena sterilis L.	50	0.05
962	LBN	H01C5T1Q3	2021-06-03	5	Sahel Ayha-Wadi L Byara	1	3	0.35	33.5071	35.8673	Hordeum	bulbosum	Hordeum bulbosum L.	1	0
963	LBN	H01C5T1Q3	2021-06-03	5	Sahel Ayha-Wadi L Byara	1	3	0.35	33.5071	35.8673	Lolium	rigidum	Lolium rigidum Goud.	14	0
964	LBN	H01C5T1Q3	2021-06-03	5	Sahel Ayha-Wadi L Byara	1	3	0.35	33.5071	35.8673	Trifolium	boissieri	Trifolium boissieri Guss.	12	0
965	LBN	H01C5T1Q3	2021-06-03	5	Sahel Ayha-Wadi L Byara	1	3	0.35	33.5071	35.8673	Trifolium	resupinatum	Trifolium resupinatum var. resupinatum	17	0
966	LBN	H01C5T1Q4	2021-06-03	5	Sahel Ayha-Wadi L Byara	1	4	0.45	33.507	35.8674	Aegilops	sp.	Aegilops sp.	50	0.05
967	LBN	H01C5T1Q4	2021-06-03	5	Sahel Ayha-Wadi L Byara	1	4	0.45	33.507	35.8674	Avena	sterilis	Avena sterilis L.	15	0
968	LBN	H01C5T1Q4	2021-06-03	5	Sahel Ayha-Wadi L Byara	1	4	0.45	33.507	35.8674	Hordeum	murinum	Hordeum murinum subsp. glaucum	2	0
969	LBN	H01C5T1Q4	2021-06-03	5	Sahel Ayha-Wadi L Byara	1	4	0.45	33.507	35.8674	Hordeum	spontaneum	Hordeum spontaneum C. Koch	2	0
970	LBN	H01C5T1Q4	2021-06-03	5	Sahel Ayha-Wadi L Byara	1	4	0.45	33.507	35.8674	Trifolium	boissieri	Trifolium boissieri Guss.	3	0
971	LBN	H01C5T1Q5	2021-06-03	5	Sahel Ayha-Wadi L Byara	1	5	0	33.5063	35.8676	Aegilops	sp.	Aegilops sp.	50	0.6
972	LBN	H01C5T1Q5	2021-06-03	5	Sahel Ayha-Wadi L Byara	1	5	0	33.5063	35.8676	Trifolium	boissieri	Trifolium boissieri Guss.	22	0
973	LBN	H01C5T1Q5	2021-06-03	5	Sahel Ayha-Wadi L Byara	1	5	0	33.5063	35.8676	Trifolium	scutatum	Trifolium scutatum Boiss.	18	0
974	LBN	H01C5T2Q1	2021-06-03	5	Sahel Ayha-Wadi L Byara	2	1	0.3	33.5064	35.8655	Aegilops	sp.	Aegilops sp.	50	0.15
975	LBN	H01C5T2Q1	2021-06-03	5	Sahel Ayha-Wadi L Byara	2	1	0.3	33.5064	35.8655	Avena	sterilis	Avena sterilis L.	22	0
976	LBN	H01C5T2Q1	2021-06-03	5	Sahel Ayha-Wadi L Byara	2	1	0.3	33.5064	35.8655	Trifolium	resupinatum	Trifolium resupinatum var. resupinatum	13	0
977	LBN	H01C5T2Q2	2021-06-03	5	Sahel Ayha-Wadi L Byara	2	2	0.2	33.5064	35.8653	Aegilops	sp.	Aegilops sp.	50	0.04
978	LBN	H01C5T2Q2	2021-06-03	5	Sahel Ayha-Wadi L Byara	2	2	0.2	33.5064	35.8653	Avena	sterilis	Avena sterilis L.	5	0
980	LBN	H01C5T2Q2	2021-06-03	5	Sahel Ayha-Wadi L Byara	2	2	0.2	33.5064	35.8653	Lathyrus	blepharicarpus	Lathyrus blepharicarpus Boiss.	2	0
981	LBN	H01C5T2Q2	2021-06-03	5	Sahel Ayha-Wadi L Byara	2	2	0.2	33.5064	35.8653	Trifolium	resupinatum	Trifolium resupinatum var. resupinatum	17	0
982	LBN	H01C5T2Q2	2021-06-03	5	Sahel Ayha-Wadi L Byara	2	2	0.2	33.5064	35.8653	Trifolium	scutatum	Trifolium scutatum Boiss.	22	0
983	LBN	H01C5T2Q3	2021-06-03	5	Sahel Ayha-Wadi L Byara	2	3	0.35	33.5064	35.8651	Aegilops	sp.	aegilops sp.
984	LBN	H01C5T2Q3	2021-06-03	5	Sahel Ayha-Wadi L Byara	2	3	0.35	33.5064	35.8651	Avena	sterilis	Avena sterilis L.
986	LBN	H01C5T2Q4	2021-06-03	5	Sahel Ayha-Wadi L Byara	2	4	0.7	33.5064	35.8647	Aegilops	sp.	aegilops sp.	18	0
987	LBN	H01C5T2Q4	2021-06-03	5	Sahel Ayha-Wadi L Byara	2	4	0.7	33.5064	35.8647	Hordeum	spontaneum	Hordeum spontaneum C. Koch	2	0
988	LBN	H01C5T2Q4	2021-06-03	5	Sahel Ayha-Wadi L Byara	2	4	0.7	33.5064	35.8647	Lolium	rigidum	Lolium rigidum Goud.	9	0
989	LBN	H01C5T2Q4	2021-06-03	5	Sahel Ayha-Wadi L Byara	2	4	0.7	33.5064	35.8647	Trifolium	boissieri	Trifolium boissieri Guss.	3	0
990	LBN	H01C5T2Q4	2021-06-03	5	Sahel Ayha-Wadi L Byara	2	4	0.7	33.5064	35.8647	Trifolium	resupinatum	Trifolium resupinatum var. resupinatum	7	0
